# Supplementary material for: Identification and validation of DNA methylation markers to predict axillary lymph node metastasis of breast cancer
Source: PLoS One. 2022 Dec 1;17(12):e0278270. doi: 10.1371/journal.pone.0278270 (PMC9714834; doi:10.1371/journal.pone.0278270)
Supplement: S1 Table — (XLS) [file pone.0278270.s001.xls]

Chr	Start	End	CpGs	LN_Pos	LN_Neg	Diff	p_val1	p_val2	adj.pval1	adj.pval2	promoter	upstream2k	exon	intron	downstream2k	cgi	cgi_shore	genebody	tss_500bp	tss_cgi
chr1	152161357	152161708	48	0.25932	0.085097	0.174222	4.30E-14	3.50E-15	1.59E-11	3.63E-12	--	--	--	--	--	chr1_152161321_152161928	--	--	--	--
chr1	156616598	156616707	38	0.53926	0.6925	-0.153237	4.70E-14	6.50E-09	1.59E-11	1.04E-06	--	--	BCAN	--	--	chr1_156616553_156616946	--	BCAN	--	--
chr1	161440580	161440978	89	0.46463	0.34564	0.118989	4.40E-14	1.20E-09	1.59E-11	2.50E-07	TRNAL14,TRNAE5,TRNAD5,TRNAG9	TRNAE5,TRNAG9,TRNAL14,TRNAD5	TRNAL14	--	--	chr1_161410142_161442503	--	TRNAL14	TRNAD5,TRNAL14	cgi1862
chr1	17287297	17287545	58	0.059046	0.17609	-0.117046	4.60E-14	6.30E-23	1.59E-11	3.26E-19	--	--	CROCC	--	--	chr1_17287290_17287684	--	CROCC	--	--
chr1	182025954	182026167	41	0.4432	0.64141	-0.198203	4.80E-14	3.70E-12	1.59E-11	1.83E-09	--	--	ZNF648	--	--	chr1_182025604_182026511	--	ZNF648	--	--
chr1	182922121	182922368	52	0.52227	0.37674	0.145526	4.30E-14	1.10E-10	1.59E-11	3.26E-08	SHCBP1L	--	SHCBP1L	--	LOC100271717	chr1_182921819_182922644	--	SHCBP1L	SHCBP1L	cgi1988
chr1	228747218	228747629	62	0.72069	0.60906	0.111629	4.00E-14	3.60E-13	1.59E-11	2.22E-10	RNA5S1	RNA5S1	--	--	RNA5S2	chr1_228744110_228784168	--	--	--	cgi2319
chr1	228748111	228748928	131	0.60319	0.48356	0.106165	4.70E-14	2.80E-10	1.59E-11	7.38E-08	RNA5S2,RNA5S1	RNA5S2,RNA5S1	RNA5S2	--	RNA5S3,RNA5S2	chr1_228744110_228784168	--	RNA5S2	RNA5S2	cgi2319
chr1	228768233	228768863	105	0.57272	0.48243	0.103632	4.60E-14	1.70E-09	1.59E-11	3.33E-07	RNA5S10,RNA5S11	RNA5S10,RNA5S11	RNA5S11	--	RNA5S12,RNA5S11	chr1_228744110_228784168	--	RNA5S11	RNA5S11	cgi2319
chr1	6507438	6507864	39	0.15581	0.35371	-0.197897	4.70E-14	4.30E-13	1.59E-11	2.60E-10	--	--	--	ESPN	--	chr1_6507207_6509186	--	ESPN	--	--
chr1	65614045	65614133	26	0.51079	0.70176	-0.190962	4.40E-14	9.00E-12	1.59E-11	4.03E-09	AK4	AK4	AK4	--	--	chr1_65613041_65614898	--	AK4	AK4	cgi1207
chr1	93251357	93251635	34	0.50594	0.31096	0.19498	4.30E-14	2.80E-09	1.59E-11	5.11E-07	--	--	--	EVI5	--	--	chr1	EVI5	--	--
chr1	968258	968584	29	0.047736	0.17805	-0.13031	4.40E-14	3.00E-14	1.59E-11	2.33E-11	--	--	--	AGRN	--	chr1_967966_970238	--	AGRN	--	--
chr1	968586	969721	93	0.14331	0.37781	-0.191961	4.60E-14	3.60E-14	1.59E-11	2.73E-11	--	--	--	AGRN	--	chr1_967966_970238	--	AGRN	--	--
chr10	103589151	103589684	49	0.24121	0.52695	-0.285735	4.30E-14	8.30E-17	1.59E-11	1.17E-13	--	--	KCNIP2	KCNIP2	KCNIP2-AS1	chr10_103588913_103589254	chr10	KCNIP2	--	--
chr10	134527776	134527980	42	0.93535	0.72218	0.213167	4.50E-14	1.70E-11	1.59E-11	6.65E-09	--	--	--	INPP5A	--	chr10_134527742_134528091	--	INPP5A	--	--
chr10	16562234	16562363	28	0.17581	0.35424	-0.178429	4.40E-14	6.10E-10	1.59E-11	1.43E-07	--	--	--	C1QL3	--	chr10_16561604_16563822	--	C1QL3	--	--
chr10	94822415	94822765	86	0.15788	0.33083	-0.17295	4.40E-14	2.30E-15	1.59E-11	2.60E-12	--	--	CYP26C1	CYP26C1	--	chr10_94820026_94823252	--	CYP26C1	--	cgi3068
chr10	94826002	94826197	46	0.092188	0.27742	-0.185232	4.60E-14	1.40E-11	1.59E-11	5.73E-09	--	--	CYP26C1	CYP26C1	--	chr10_94825546_94826320	chr10	CYP26C1	--	--
chr11	109292852	109292923	28	0.17994	0.07019	0.10975	4.90E-14	9.70E-12	1.59E-11	4.22E-09	C11orf87	--	C11orf87	--	--	--	chr11	C11orf87	C11orf87	--
chr11	123525245	123525516	27	0.031444	0.14949	-0.118049	4.20E-14	6.70E-11	1.59E-11	2.16E-08	SCN3B	SCN3B	SCN3B	--	--	chr11_123524733_123525685	--	SCN3B	SCN3B	cgi4871
chr11	46316925	46317462	54	0.020037	0.13685	-0.116815	4.50E-14	2.40E-19	1.59E-11	5.53E-16	--	--	--	CREB3L1	--	chr11_46316875_46317485	--	CREB3L1	--	--
chr11	64875552	64875968	49	0.82658	0.94743	-0.12085	4.00E-14	7.00E-11	1.59E-11	2.24E-08	--	--	VPS51	VPS51	--	chr11_64875134_64876243	--	VPS51	--	--
chr11	65245770	65246553	43	0.46257	0.68827	-0.225705	4.20E-14	3.40E-16	1.59E-11	4.40E-13	--	--	--	--	--	chr11_65246336_65246591	chr11	--	--	--
chr11	65374778	65375033	66	0.59061	0.76174	-0.171126	4.50E-14	1.20E-17	1.59E-11	2.19E-14	--	--	MAP3K11	MAP3K11	--	chr11_65374699_65375308	--	MAP3K11	--	--
chr11	6651337	6651473	48	0.72001	0.89168	-0.171674	4.40E-14	6.20E-14	1.59E-11	4.48E-11	--	--	DCHS1	--	--	chr11_6650905_6652079	--	DCHS1	--	--
chr11	67351208	67351332	34	0.16113	0.039735	0.121392	4.60E-14	5.20E-11	1.59E-11	1.77E-08	GSTP1	--	GSTP1	GSTP1	--	chr11_67350928_67351953	--	GSTP1	GSTP1	cgi4453
chr11	68637161	68637948	50	0.32762	0.50599	-0.178367	4.40E-14	2.70E-14	1.59E-11	2.13E-11	--	--	--	--	--	--	--	--	--	--
chr11	69451910	69452231	57	0.056918	0.23196	-0.175047	4.20E-14	2.40E-18	1.59E-11	4.97E-15	--	--	--	--	--	chr11_69451136_69458596	--	--	--	cgi4502
chr12	117155440	117155674	24	0.88789	0.56925	0.318639	4.70E-14	1.00E-11	1.59E-11	4.29E-09	--	--	C12orf49	--	--	--	--	C12orf49	--	--
chr12	1766011	1766282	20	0.56373	0.8741	-0.310367	4.60E-14	4.60E-13	1.59E-11	2.72E-10	--	--	--	--	--	--	--	--	--	--
chr12	3948288	3948395	40	0.82672	0.58972	0.237	4.70E-14	1.60E-17	1.59E-11	2.69E-14	OTUD4P1	OTUD4P1	--	PARP11	--	chr12_3947922_3948620	--	PARP11	OTUD4P1	cgi5020
chr12	65218334	65218525	46	0.01721	0.12359	-0.106377	4.70E-14	3.60E-16	1.59E-11	4.57E-13	TBC1D30	TBC1D30	TBC1D30	TBC1D30	--	chr12_65218245_65219143	--	TBC1D30	TBC1D30	cgi5557
chr13	100622985	100623533	41	0.18283	0.052935	0.129894	4.20E-14	9.40E-15	1.59E-11	8.47E-12	--	--	ZIC5	--	--	chr13_100620241_100624348	--	ZIC5	--	cgi6564
chr13	21900269	21900559	40	0.29975	0.12984	0.169908	4.60E-14	1.90E-09	1.59E-11	3.67E-07	--	--	--	LINC00539,MIPEPP3	--	chr13_21900425_21900637	chr13	LINC00539,MIPEPP3	--	--
chr13	33590940	33591090	41	0.16333	0.32558	-0.162252	4.00E-14	5.90E-11	1.59E-11	1.96E-08	KL	--	KL	--	--	chr13_33589928_33591428	--	KL	KL	cgi6354
chr13	52769621	52769823	33	0.15824	0.03996	0.118283	4.20E-14	2.00E-21	1.59E-11	5.92E-18	MRPS31P5	MRPS31P5	--	--	--	chr13_52769556_52769878	chr13	--	--	--
chr13	53419749	53420023	37	0.26977	0.10742	0.162342	4.80E-14	4.40E-09	1.59E-11	7.50E-07	--	--	PCDH8	PCDH8	--	chr13_53419897_53422872	chr13	PCDH8	--	cgi6468
chr14	103745573	103745775	35	0.22489	0.046429	0.178457	4.50E-14	1.20E-22	1.59E-11	4.66E-19	--	--	--	--	--	chr14_103745232_103746271	--	--	--	--
chr14	105499810	105499910	34	0.14425	0.38102	-0.236765	4.20E-14	1.20E-14	1.59E-11	1.04E-11	--	--	--	--	--	chr14_105499802_105500021	--	--	--	--
chr14	24046355	24046455	29	0.17121	0.070253	0.100954	4.10E-14	1.10E-10	1.59E-11	3.26E-08	--	--	JPH4	--	--	chr14_24044886_24046760	--	JPH4	--	--
chr14	24476352	24476542	27	0.088691	0.34919	-0.260494	4.30E-14	2.70E-15	1.59E-11	2.89E-12	DHRS4L1	--	DHRS4L1	--	DHRS4L2	chr14_24476037_24476575	--	DHRS4L1	DHRS4L1	cgi6879
chr14	54413458	54413538	27	0.22505	0.056802	0.168247	4.70E-14	1.50E-11	1.59E-11	6.02E-09	--	--	--	--	MIR5580	chr14_54413304_54413764	--	--	--	--
chr14	60794534	60794789	32	0.089542	0.254	-0.164458	4.40E-14	9.00E-14	1.59E-11	6.22E-11	--	--	--	--	--	chr14_60794576_60794867	chr14	--	--	--
chr14	73396503	73397256	48	0.95067	0.71809	0.232576	4.20E-14	1.80E-15	1.59E-11	2.07E-12	RPL36P3	RPL36P3	RPL36P3	DCAF4	--	--	--	RPL36P3,DCAF4	RPL36P3	--
chr14	74100948	74101215	38	0.082588	0.26649	-0.183904	3.90E-14	2.50E-11	1.59E-11	9.36E-09	--	--	--	--	--	chr14_74100343_74101230	--	--	--	--
chr15	65116284	65116511	68	0.15609	0.045206	0.110887	4.90E-14	5.30E-25	1.59E-11	4.71E-21	--	--	PIF1	--	--	chr15_65116013_65116567	--	PIF1	--	--
chr15	66914711	66914784	25	0.352	0.11573	0.236267	4.20E-14	2.20E-11	1.59E-11	8.39E-09	--	--	--	LINC01169	--	chr15_66914241_66914884	--	LINC01169	--	--
chr15	91473541	91474067	56	0.2378	0.082435	0.155369	4.40E-14	2.50E-14	1.59E-11	1.99E-11	UNC45A	--	--	UNC45A	HDDC3	chr15_91473314_91473592	chr15	UNC45A	UNC45A	cgi8289
chr16	88349773	88350032	23	0.85158	0.55071	0.30087	4.40E-14	5.50E-14	1.59E-11	4.02E-11	--	--	--	--	--	--	--	--	--	--
chr17	27332469	27332545	20	0.49168	0.25873	0.23295	4.50E-14	8.70E-12	1.59E-11	3.92E-09	--	--	--	SEZ6	--	chr17_27332268_27333188	--	SEZ6	--	cgi10373
chr17	38167379	38167569	30	0.67757	0.89868	-0.221111	4.60E-14	1.20E-13	1.59E-11	8.11E-11	--	--	--	--	--	--	--	--	--	--
chr17	46632077	46632211	24	0.62803	0.34658	0.281444	4.20E-14	1.10E-11	1.59E-11	4.68E-09	--	--	--	HOXB3	--	chr17_46631800_46632212	--	HOXB3	--	--
chr17	46690528	46690860	48	0.20445	0.079049	0.125403	4.60E-14	3.50E-12	1.59E-11	1.76E-09	--	--	HOXB8	--	--	chr17_46690390_46691055	chr17	HOXB8	--	--
chr17	48619600	48619753	19	0.016123	0.17244	-0.156316	4.30E-14	4.00E-14	1.59E-11	3.00E-11	--	--	EPN3	--	--	chr17_48619111_48619794	--	EPN3	--	--
chr17	59476098	59476502	39	0.24655	0.12257	0.123974	4.20E-14	1.20E-11	1.59E-11	5.01E-09	TBX2,TBX2-AS1	TBX2	TBX2-AS1	TBX2-AS1	--	chr17_59473060_59483266	--	TBX2-AS1	TBX2-AS1	cgi10965
chr17	79096196	79096641	79	0.70096	0.47757	0.223384	4.90E-14	7.30E-22	1.59E-11	2.67E-18	--	--	AATK	AATK	--	chr17_79093076_79096677	--	AATK	--	--
chr17	79503590	79503773	27	0.3173	0.14107	0.176222	4.40E-14	5.10E-12	1.59E-11	2.42E-09	--	--	FSCN2	FSCN2	--	chr17_79503586_79504181	--	FSCN2	--	--
chr17	80186186	80186385	41	0.39864	0.61678	-0.218138	4.10E-14	6.80E-09	1.59E-11	1.07E-06	SLC16A3	SLC16A3	SLC16A3	--	--	chr17_80186135_80189990	--	SLC16A3	SLC16A3	cgi11411
chr18	28622984	28623238	32	0.27743	0.12051	0.156917	4.60E-14	3.60E-10	1.59E-11	9.03E-08	DSC3	DSC3	--	--	--	chr18_28621489_28623117	chr18	--	DSC3	cgi11702
chr18	4455147	4455260	40	0.17338	0.038775	0.134608	4.10E-14	1.60E-21	1.59E-11	4.97E-18	DLGAP1	--	DLGAP1	--	--	chr18_4453969_4455647	--	DLGAP1	DLGAP1	cgi11567
chr18	4834703	4834965	22	0.64673	0.85156	-0.204833	4.60E-14	1.70E-09	1.59E-11	3.33E-07	--	--	--	--	--	--	--	--	--	--
chr18	5895643	5895722	25	0.14911	0.03904	0.110067	4.30E-14	3.80E-11	1.59E-11	1.32E-08	--	--	--	--	--	chr18_5894866_5896249	--	--	--	--
chr18	70534790	70534921	19	0.46582	0.18382	0.282	4.60E-14	2.10E-10	1.59E-11	5.80E-08	NETO1,LOC100505797	LOC100505797,NETO1	NETO1	--	--	chr18_70533965_70536871	--	NETO1	NETO1	cgi11873
chr18	74499658	74499921	31	0.59972	0.32869	0.271032	4.40E-14	6.10E-13	1.59E-11	3.54E-10	--	--	--	--	--	--	chr18	--	--	--
chr18	77230606	77231379	53	0.88495	0.6883	0.196648	4.00E-14	2.60E-15	1.59E-11	2.84E-12	--	--	--	NFATC1	--	chr18_77230597_77230803	chr18	NFATC1	--	--
chr19	10624651	10624860	21	0.43751	0.65806	-0.220556	4.40E-14	6.50E-11	1.59E-11	2.11E-08	--	--	S1PR5	--	--	chr19_10624475_10625776	--	S1PR5	--	--
chr19	14073774	14074011	24	0.90008	0.66231	0.237778	4.40E-14	7.00E-18	1.59E-11	1.32E-14	--	--	RFX1	RFX1	DCAF15	chr19_14072665_14074824	--	RFX1	--	--
chr19	17346566	17346886	55	0.1263	0.33601	-0.209709	4.60E-14	1.00E-21	1.59E-11	3.27E-18	--	--	NR2F6	NR2F6	--	chr19_17346165_17346886	--	NR2F6	--	--
chr19	17402898	17403460	61	0.15368	0.32868	-0.174995	4.40E-14	5.40E-15	1.59E-11	5.09E-12	--	--	ABHD8	--	ABHD8	chr19_17403039_17403570	chr19	ABHD8	--	--
chr19	1877269	1877437	39	0.60716	0.79785	-0.190692	4.30E-14	1.60E-14	1.59E-11	1.33E-11	--	--	ABHD17A	ABHD17A	--	chr19_1875632_1877921	--	ABHD17A	--	--
chr19	1978514	1978756	46	0.82135	0.66859	0.152754	4.40E-14	3.30E-14	1.59E-11	2.53E-11	--	--	CSNK1G2	CSNK1G2	--	chr19_1978370_1979984	--	CSNK1G2	--	--
chr19	20280859	20281002	22	0.91192	0.67298	0.238939	4.10E-14	1.50E-11	1.59E-11	6.02E-09	--	--	--	ZNF486	--	--	--	ZNF486	--	--
chr19	2250645	2251023	45	0.25774	0.46071	-0.20297	4.30E-14	2.10E-13	1.59E-11	1.35E-10	MIR4321	MIR4321	AMH,MIR4321	AMH	SF3A2,JSRP1,MIR4321	chr19_2250560_2253959	--	AMH,MIR4321	MIR4321	cgi12379
chr19	30019684	30019837	35	0.077838	0.19556	-0.117724	4.20E-14	5.10E-11	1.59E-11	1.74E-08	--	--	--	VSTM2B	--	chr19_30015781_30021367	--	VSTM2B	--	cgi13415
chr19	3434929	3435232	57	0.065813	0.30211	-0.236298	4.40E-14	1.20E-33	1.59E-11	2.49E-29	--	--	NFIC	NFIC	--	chr19_3434929_3435417	--	NFIC	--	--
chr19	36643349	36643573	24	0.39149	0.64022	-0.248736	4.40E-14	4.70E-19	1.59E-11	1.01E-15	COX7A1	--	COX7A1	--	--	chr19_36642327_36643585	--	COX7A1	COX7A1	--
chr19	39993534	39993646	48	0.13123	0.016125	0.115104	4.00E-14	1.00E-20	1.59E-11	2.70E-17	--	--	DLL3	--	--	chr19_39993357_39993765	--	DLL3	--	--
chr19	407286	407401	23	0.79525	0.4953	0.299942	4.40E-14	5.90E-12	1.59E-11	2.76E-09	--	--	C2CD4C	--	--	chr19_407011_409511	chr19	C2CD4C	--	cgi12063
chr19	50037435	50037646	66	0.2476	0.053894	0.193707	4.80E-14	1.90E-36	1.59E-11	5.91E-32	--	--	RCN3	RCN3	--	chr19_50037078_50037670	--	RCN3	--	--
chr19	50134895	50135074	19	0.87504	0.66928	0.205754	4.80E-14	1.20E-10	1.59E-11	3.47E-08	--	--	--	--	--	--	--	--	--	--
chr19	50861825	50861877	19	0.48614	0.18646	0.299684	4.60E-14	4.20E-14	1.59E-11	3.11E-11	--	--	NAPSA	--	--	chr19_50861773_50862083	chr19	NAPSA	--	--
chr19	5130466	5130691	28	0.62805	0.84163	-0.213583	4.90E-14	2.10E-08	1.59E-11	2.62E-06	--	--	--	KDM4B	--	--	--	KDM4B	--	--
chr19	56608801	56609085	36	0.75256	0.92253	-0.169972	4.60E-14	1.00E-10	1.59E-11	2.99E-08	--	--	--	ZNF787	--	chr19_56608791_56609103	chr19	ZNF787	--	--
chr19	56988727	56988957	65	0.27493	0.14008	0.134856	4.40E-14	6.60E-14	1.59E-11	4.72E-11	ZNF667,ZNF667-AS1	ZNF667-AS1,ZNF667	ZNF667	--	--	chr19_56988313_56989741	--	ZNF667	ZNF667-AS1,ZNF667	cgi14484
chr19	5827783	5827851	21	0.0015873	0.1693	-0.167714	4.40E-14	5.60E-16	1.59E-11	6.83E-13	--	--	NRTN	--	--	chr19_5827754_5828405	chr19	NRTN	--	--
chr19	58570431	58570579	27	0.13896	0.031309	0.107654	4.40E-14	4.80E-12	1.59E-11	2.33E-09	ZNF135	ZNF135	--	--	--	chr19_58570393_58571779	--	--	ZNF135	cgi14544
chr19	59073429	59073648	40	0.4735	0.21718	0.256317	4.20E-14	7.30E-13	1.59E-11	4.13E-10	--	--	MZF1	MZF1-AS1	--	chr19_59073413_59074755	--	MZF1,MZF1-AS1	--	--
chr19	8196121	8196644	38	0.71386	0.47807	0.235789	4.00E-14	2.70E-10	1.59E-11	7.17E-08	--	--	FBN3	FBN3	--	--	--	FBN3	--	--
chr2	161504650	161504906	33	0.62865	0.40291	0.225737	4.20E-14	6.10E-12	1.59E-11	2.83E-09	--	--	--	--	--	--	--	--	--	--
chr2	175547796	175548026	33	0.16941	0.035606	0.133808	4.50E-14	2.10E-17	1.59E-11	3.26E-14	WIPF1	WIPF1	--	--	--	chr2_175546862_175547880	chr2	--	WIPF1	cgi15736
chr2	219924819	219925202	56	0.10046	0.26265	-0.162185	4.00E-14	8.20E-14	1.59E-11	5.73E-11	IHH,MIR3131	MIR3131	IHH	IHH	--	chr2_219924819_219926130	chr2	IHH	IHH	cgi15973
chr2	220313237	220313471	68	0.50493	0.70124	-0.196304	4.90E-14	4.90E-18	1.59E-11	9.83E-15	--	--	SPEG	--	--	chr2_220312698_220314094	--	SPEG	--	--
chr2	223161685	223161816	25	0.28485	0.47047	-0.185613	4.60E-14	1.10E-09	1.59E-11	2.32E-07	CCDC140	CCDC140	PAX3	PAX3	--	chr2_223161531_223161919	chr2	PAX3	--	--
chr2	29338257	29338393	32	0.031885	0.15079	-0.118906	4.50E-14	4.30E-16	1.59E-11	5.35E-13	CLIP4	CLIP4	CLIP4	CLIP4	--	chr2_29337983_29338909	--	CLIP4	CLIP4	cgi14857
chr2	5833416	5833540	45	0.28048	0.14016	0.140326	4.50E-14	5.10E-15	1.59E-11	4.95E-12	--	--	SOX11	--	--	chr2_5832041_5834208	--	SOX11	--	cgi14674
chr20	2780999	2781387	49	0.26798	0.10463	0.163347	4.50E-14	3.80E-20	1.59E-11	9.85E-17	CPXM1	CPXM1	CPXM1	CPXM1	--	chr20_2780978_2781497	--	CPXM1	CPXM1	cgi16339
chr20	3148611	3148839	42	0.26877	0.49064	-0.221873	4.30E-14	1.30E-08	1.59E-11	1.79E-06	--	--	--	LZTS3	--	chr20_3148649_3149060	chr20	LZTS3	--	--
chr20	57429889	57430079	47	0.31466	0.57473	-0.260071	4.00E-14	2.40E-43	1.59E-11	1.49E-38	--	--	GNAS	GNAS	--	chr20_57429024_57431239	chr20	GNAS	--	--
chr20	57463790	57464423	77	0.3685	0.58345	-0.214952	4.10E-14	3.60E-15	1.59E-11	3.67E-12	LOC101927932,GNAS	GNAS,LOC101927932	GNAS,LOC101927932	GNAS,LOC101927932	--	chr20_57463652_57467739	--	GNAS,LOC101927932	GNAS,LOC101927932	cgi16839
chr20	6032781	6032948	39	0.20956	0.053692	0.155863	4.40E-14	1.90E-16	1.59E-11	2.51E-13	--	--	LRRN4	LRRN4	--	chr20_6032675_6033517	--	LRRN4	--	--
chr21	38120341	38120555	40	0.099542	0.34217	-0.285686	4.70E-14	4.70E-10	1.59E-11	1.12E-07	--	--	SIM2	--	--	chr21_38119793_38120742	--	SIM2	--	--
chr22	19017499	19017609	51	0.15442	0.031863	0.122562	4.10E-14	9.40E-21	1.59E-11	2.66E-17	--	--	--	DGCR5	--	chr22_19016813_19017919	--	DGCR5	--	--
chr22	38220658	38221076	50	0.083	0.25217	-0.169173	4.30E-14	3.70E-15	1.59E-11	3.71E-12	--	--	GALR3	GALR3	--	chr22_38220589_38221619	--	GALR3	--	--
chr22	38434931	38435204	45	0.76028	0.55419	0.206096	4.90E-14	4.40E-08	1.59E-11	4.74E-06	--	--	--	POLR2F	--	chr22_38434864_38435204	--	POLR2F	--	--
chr22	46930878	46931273	46	0.70207	0.87532	-0.173246	4.70E-14	6.50E-13	1.59E-11	3.71E-10	--	--	CELSR1	--	--	chr22_46929317_46934861	--	CELSR1	--	cgi18013
chr3	101644940	101645089	18	0.80137	0.41181	0.389556	4.70E-14	9.10E-12	1.59E-11	4.04E-09	--	--	--	--	--	--	--	--	--	--
chr3	124860309	124860743	64	0.16869	0.38544	-0.216745	4.20E-14	1.10E-14	1.59E-11	9.63E-12	--	--	--	SLC12A8	--	chr3_124860569_124861019	chr3	SLC12A8	--	--
chr3	126261049	126261197	50	0.7127	0.84872	-0.13602	4.10E-14	5.20E-12	1.59E-11	2.45E-09	--	--	CHST13	C3orf22	--	chr3_126260488_126261356	--	CHST13,C3orf22	--	--
chr3	127795742	127795914	59	0.35596	0.49988	-0.143915	4.10E-14	9.40E-25	1.59E-11	7.31E-21	RNU2-37P	RNU2-37P	--	RUVBL1-AS1,RUVBL1	--	chr3_127794369_127796136	--	RUVBL1-AS1,RUVBL1	--	cgi18888
chr3	49756663	49756810	25	0.1226	0.016693	0.105907	4.30E-14	2.60E-13	1.59E-11	1.63E-10	AMIGO3	--	AMIGO3	RNF123	--	chr3_49755763_49757317	--	RNF123,AMIGO3	AMIGO3	cgi18520
chr3	50243439	50243553	23	0.24599	0.51772	-0.271739	4.40E-14	2.50E-15	1.59E-11	2.78E-12	--	--	--	SLC38A3	--	chr3_50242550_50243589	--	SLC38A3	--	cgi18534
chr3	68981641	68981720	30	0.2474	0.070489	0.176911	4.10E-14	1.40E-14	1.59E-11	1.19E-11	FAM19A4	--	FAM19A4	--	--	chr3_68980783_68982035	--	FAM19A4	FAM19A4	cgi18673
chr3	9988304	9988547	56	0.21813	0.091179	0.126946	4.10E-14	6.50E-13	1.59E-11	3.71E-10	PRRT3-AS1	PRRT3-AS1	PRRT3	--	PRRT3,CRELD1	chr3_9987895_9989619	--	PRRT3	--	cgi18209
chr4	141500584	141500675	26	0.20182	0.087128	0.114692	4.70E-14	3.70E-11	1.59E-11	1.29E-08	--	--	--	--	--	--	--	--	--	--
chr4	144480607	144480744	33	0.023263	0.13985	-0.116586	4.60E-14	1.60E-15	1.59E-11	1.88E-12	GUSBP5	GUSBP5	GUSBP5	--	SMARCA5	chr4_144480541_144480947	--	GUSBP5	GUSBP5	cgi20155
chr4	155661782	155662020	28	0.61713	0.84256	-0.225429	4.20E-14	6.30E-12	1.59E-11	2.90E-09	LRAT	LRAT	LRAT	--	--	chr4_155661678_155661984	chr4	LRAT	LRAT	cgi20208
chr4	25702909	25703113	18	0.5377	0.88296	-0.345259	4.20E-14	3.60E-13	1.59E-11	2.22E-10	--	--	--	--	--	--	--	--	--	--
chr4	40859160	40859269	29	0.27592	0.12031	0.155609	4.40E-14	1.80E-13	1.59E-11	1.18E-10	APBB2	APBB2	APBB2	APBB2	--	chr4_40858884_40859162	chr4	APBB2	APBB2	cgi19759
chr4	6754905	6755217	29	0.67033	0.87467	-0.204333	4.30E-14	3.10E-10	1.59E-11	8.00E-08	--	--	--	--	--	--	--	--	--	--
chr4	779041	779358	47	0.37598	0.63874	-0.262759	4.20E-14	3.60E-11	1.59E-11	1.28E-08	--	--	CPLX1	--	--	chr4_778661_780592	--	CPLX1	--	--
chr5	134827341	134827489	30	0.21154	0.46199	-0.250444	4.20E-14	1.30E-09	1.59E-11	2.67E-07	--	--	--	--	--	chr5_134827285_134827644	chr5	--	--	--
chr5	140871152	140871952	41	0.47725	0.72785	-0.250602	4.40E-14	1.70E-12	1.59E-11	9.03E-10	--	--	PCDHGC5	PCDHGB5,PCDHGA10,PCDHGB4,PCDHGB1,PCDHGA12,PCDHGB2,PCDHGA2,PCDHGA9,PCDHGA8,PCDHGB3,PCDHGC3,PCDHGA11,PCDHGA6,PCDHGB6,PCDHGA5,PCDHGC5,PCDHGC4,PCDHGA1,PCDHGA4,PCDHGB7,PCDHGA3,PCDHGA7	PCDHGC5	chr5_140871064_140872335	--	PCDHGB5,PCDHGA10,PCDHGB4,PCDHGB1,PCDHGA12,PCDHGB2,PCDHGA2,PCDHGA9,PCDHGA8,PCDHGB3,PCDHGC3,PCDHGA11,PCDHGA6,PCDHGB6,PCDHGA5,PCDHGC5,PCDHGC4,PCDHGA1,PCDHGA4,PCDHGB7,PCDHGA3,PCDHGA7	--	--
chr5	170736309	170736528	33	0.27513	0.11894	0.156192	4.50E-14	9.60E-14	1.59E-11	6.56E-11	TLX3	--	TLX3	--	--	chr5_170735169_170739863	--	TLX3	TLX3	cgi21367
chr5	176543846	176544064	41	0.37807	0.1915	0.186569	4.40E-14	2.60E-08	1.59E-11	3.11E-06	--	--	--	--	--	chr5_176543900_176544228	chr5	--	--	--
chr5	176758778	176759474	44	0.7428	0.87821	-0.135409	4.50E-14	2.30E-10	1.59E-11	6.27E-08	--	--	LMAN2	LMAN2	--	chr5_176759071_176759361	chr5	LMAN2	--	--
chr5	179740743	179741039	60	0.55072	0.36268	0.188039	4.50E-14	3.60E-12	1.59E-11	1.79E-09	--	--	GFPT2	GFPT2	--	chr5_179740710_179741121	--	GFPT2	--	--
chr5	2749085	2749645	84	0.45861	0.28206	0.176556	4.10E-14	9.80E-15	1.59E-11	8.71E-12	--	--	IRX2	IRX2	--	chr5_2748368_2757024	--	IRX2	--	cgi20533
chr5	3595231	3595371	35	0.27685	0.06841	0.208438	4.50E-14	3.50E-12	1.59E-11	1.76E-09	IRX1	IRX1	--	--	--	chr5_3594467_3603054	--	--	--	cgi20542
chr5	42952160	42952548	50	0.24391	0.093047	0.15086	4.30E-14	3.10E-17	1.59E-11	4.59E-14	--	--	--	--	--	chr5_42951076_42952410	chr5	--	--	--
chr5	554576	555008	42	0.79733	0.61779	0.179548	4.10E-14	2.60E-09	1.59E-11	4.84E-07	--	--	--	--	--	--	--	--	--	--
chr6	157557309	157557916	79	0.14401	0.30427	-0.160266	4.10E-14	9.40E-12	1.59E-11	4.12E-09	--	--	--	--	--	chr6_157556826_157558097	--	--	--	--
chr6	28956258	28956514	56	0.2522	0.485	-0.232804	4.60E-14	2.40E-17	1.59E-11	3.64E-14	TRNAL17	TRNAL17	HCG16	--	HCG16	chr6_28956106_28956578	--	HCG16	TRNAL17	cgi21880
chr6	28982686	28982924	47	0.36609	0.62787	-0.26178	4.10E-14	1.90E-17	1.59E-11	3.11E-14	--	--	--	--	--	--	chr6	--	--	--
chr6	33560928	33561176	52	0.23379	0.080692	0.153096	4.30E-14	6.00E-24	1.59E-11	3.39E-20	LINC00336	LINC00336	LINC00336	--	--	chr6_33560892_33561189	--	LINC00336	LINC00336	cgi22018
chr6	43970681	43970870	45	0.27592	0.12	0.155919	4.10E-14	1.60E-17	1.59E-11	2.69E-14	--	--	C6orf223	LOC101929705	--	chr6_43970073_43970922	--	C6orf223,LOC101929705	--	--
chr6	6546483	6546594	24	0.036458	0.17701	-0.140556	4.30E-14	1.20E-11	1.59E-11	5.01E-09	--	--	--	LY86-AS1	--	chr6_6546370_6547230	--	LY86-AS1	--	--
chr7	116963253	116963351	28	0.36468	0.16496	0.199714	4.40E-14	1.70E-13	1.59E-11	1.14E-10	WNT2	WNT2	WNT2	--	--	chr7_116962841_116964803	--	WNT2	WNT2	cgi24814
chr7	128337621	128337807	30	0.1586	0.38939	-0.230789	4.50E-14	5.30E-15	1.59E-11	5.07E-12	--	--	--	--	--	--	--	--	--	--
chr7	130125975	130126416	57	0.11211	0.27644	-0.164333	4.10E-14	1.30E-17	1.59E-11	2.31E-14	MEST	MEST	MEST	MEST	MESTIT1	chr7_130126017_130126801	chr7	MEST	MEST	cgi24898
chr7	137531505	137531627	36	0.14166	0.019639	0.122019	4.30E-14	1.60E-19	1.59E-11	3.83E-16	DGKI	DGKI	DGKI	--	--	chr7_137531125_137532382	--	DGKI	DGKI	cgi24923
chr7	138789180	138789694	39	0.23145	0.39705	-0.165598	4.40E-14	8.50E-13	1.59E-11	4.72E-10	--	--	--	ZC3HAV1	--	--	--	ZC3HAV1	--	--
chr7	150498095	150498173	23	0.073971	0.20123	-0.127261	4.40E-14	5.00E-12	1.59E-11	2.41E-09	TMEM176B,TMEM176A	TMEM176B	TMEM176B	TMEM176A	--	chr7_150496809_150498206	--	TMEM176B,TMEM176A	TMEM176B,TMEM176A	cgi25020
chr7	156432249	156432527	24	0.9311	0.73824	0.192861	4.70E-14	8.80E-11	1.59E-11	2.72E-08	RNF32	RNF32	C7orf13	--	--	chr7_156432433_156433670	chr7	C7orf13	--	cgi25128
chr7	157485379	157485650	54	0.1493	0.31332	-0.164025	4.50E-14	3.90E-12	1.59E-11	1.91E-09	--	--	--	PTPRN2	--	chr7_157476886_157486719	--	PTPRN2	--	--
chr7	2208491	2208893	39	0.77816	0.93927	-0.161111	4.30E-14	3.50E-15	1.59E-11	3.63E-12	--	--	--	MAD1L1	--	--	--	MAD1L1	--	--
chr7	23530227	23530453	26	0.26029	0.60822	-0.347923	4.50E-14	7.00E-15	1.59E-11	6.40E-12	RPS2P32	--	RPS2P32	--	--	chr7_23530434_23530690	chr7	RPS2P32	RPS2P32	--
chr7	26283565	26283917	34	0.87825	0.67022	0.208039	4.60E-14	4.50E-11	1.59E-11	1.55E-08	--	--	--	--	--	--	--	--	--	--
chr7	27184760	27184920	22	0.33732	0.76308	-0.425758	4.20E-14	2.30E-11	1.59E-11	8.72E-09	HOXA5,HOXA-AS3	HOXA5,HOXA-AS3	--	HOXA-AS3	HOXA6	chr7_27182613_27185562	--	HOXA-AS3	--	cgi24140
chr7	27204918	27205099	39	0.20329	0.33132	-0.128034	4.80E-14	1.40E-09	1.59E-11	2.86E-07	HOXA9	--	HOXA9	HOXA10-HOXA9	--	chr7_27203915_27206462	--	HOXA10-HOXA9,HOXA9	HOXA9	cgi24147
chr7	2768468	2769246	51	0.82792	0.62226	0.20566	4.80E-14	1.30E-11	1.59E-11	5.35E-09	--	--	GNA12	AMZ1	--	--	--	GNA12,AMZ1	--	--
chr7	90895349	90895703	38	0.6008	0.32812	0.272675	4.60E-14	3.70E-11	1.59E-11	1.29E-08	--	--	FZD1	--	--	chr7_90893567_90896683	--	FZD1	--	cgi24597
chr8	100901773	100902179	26	0.69546	0.88163	-0.186167	4.30E-14	6.40E-11	1.59E-11	2.08E-08	--	--	--	COX6C	--	--	--	COX6C	--	--
chr8	10587425	10587605	45	0.15455	0.047296	0.107252	4.00E-14	1.90E-14	1.59E-11	1.55E-11	SOX7	--	--	SOX7	--	chr8_10587304_10591109	chr8	SOX7	SOX7	cgi25404
chr8	143695079	143695344	59	0.38906	0.26473	0.124333	4.70E-14	7.60E-08	1.59E-11	7.37E-06	ARC	--	ARC	--	--	chr8_143694430_143696166	--	ARC	ARC	cgi26092
chr8	143703474	143703603	20	0.51198	0.23677	0.275217	4.40E-14	4.60E-13	1.59E-11	2.72E-10	--	--	--	--	--	--	--	--	--	--
chr8	144660313	144660660	90	0.20477	0.36817	-0.163396	4.10E-14	6.90E-23	1.59E-11	3.30E-19	NAPRT	NAPRT	NAPRT	--	EEF1D	chr8_144659745_144660635	chr8	NAPRT	NAPRT	cgi26144
chr8	145105950	145106195	44	0.45087	0.60377	-0.152902	4.60E-14	3.90E-09	1.59E-11	6.75E-07	--	--	OPLAH	--	OPLAH	chr8_145103285_145108027	--	OPLAH	--	--
chr8	145556839	145556971	27	0.24327	0.099099	0.144173	4.10E-14	4.50E-10	1.59E-11	1.08E-07	--	--	SCRT1	--	--	chr8_145555342_145562310	--	SCRT1	--	cgi26226
chr8	1949656	1949949	67	0.19319	0.069085	0.124104	4.10E-14	2.20E-11	1.59E-11	8.39E-09	--	--	KBTBD11	--	--	chr8_1949245_1951390	--	KBTBD11	--	--
chr8	49546747	49547615	68	0.87311	0.71677	0.156333	4.70E-14	1.80E-16	1.59E-11	2.43E-13	--	--	--	LOC101929268	--	--	--	LOC101929268	--	--
chr8	54790502	54790665	21	0.13867	0.020175	0.118492	4.30E-14	1.90E-13	1.59E-11	1.23E-10	--	--	--	RGS20	--	chr8_54789581_54790665	chr8	RGS20	--	--
chr8	687455	687894	51	0.17345	0.050307	0.123144	4.40E-14	5.50E-18	1.59E-11	1.07E-14	LOC401442,ERICH1-AS1,DLGAP2	LOC401442,ERICH1-AS1,DLGAP2	DLGAP2,ERICH1-AS1	DLGAP2,ERICH1-AS1	--	chr8_686830_689496	--	DLGAP2,ERICH1-AS1	DLGAP2,ERICH1-AS1	cgi25265
chr8	86556269	86556721	36	0.66771	0.86903	-0.201315	4.20E-14	3.10E-11	1.59E-11	1.14E-08	REXO1L8P	REXO1L8P	--	--	--	chr8_86554676_86556497	chr8	--	REXO1L8P	cgi25828
chr8	86567611	86568911	120	0.63287	0.85163	-0.218761	3.70E-14	8.30E-31	1.59E-11	1.03E-26	--	--	--	--	--	chr8_86566584_86568411	chr8	--	--	--
chr8	86574102	86574578	72	0.74269	0.89389	-0.171597	4.60E-14	2.00E-09	1.59E-11	3.85E-07	--	--	--	--	--	chr8_86573421_86575248	--	--	--	--
chr8	86574620	86575209	60	0.63525	0.85849	-0.223239	4.40E-14	3.60E-17	1.59E-11	5.21E-14	--	--	--	--	--	chr8_86573421_86575248	--	--	--	--
chr8	86726566	86727346	83	0.6559	0.87549	-0.219586	4.20E-14	8.00E-22	1.59E-11	2.76E-18	REXO1L12P	REXO1L12P	REXO1L12P	--	--	chr8_86726566_86728398	--	REXO1L12P	REXO1L12P	cgi25831
chr8	86747312	86748819	129	0.65339	0.85581	-0.202426	4.80E-14	8.80E-27	1.59E-11	9.12E-23	--	--	--	--	--	chr8_86748020_86749847	chr8	--	--	--
chr8	86757121	86757469	56	0.76702	0.90068	-0.147853	4.70E-14	7.00E-10	1.59E-11	1.62E-07	--	--	--	--	--	chr8_86756440_86758267	--	--	--	--
chr8	86757487	86758767	124	0.63586	0.85501	-0.219145	4.30E-14	1.70E-32	1.59E-11	2.64E-28	--	--	--	--	--	chr8_86756440_86758267	chr8	--	--	--
chr8	86788316	86789328	97	0.65544	0.8593	-0.203866	3.90E-14	1.00E-22	1.59E-11	4.15E-19	REXO1L2P	REXO1L2P	--	--	--	chr8_86787001_86788828	chr8	--	REXO1L2P	cgi25835
chr8	86803476	86804036	51	0.63759	0.87622	-0.238627	4.40E-14	5.00E-15	1.59E-11	4.93E-12	--	--	--	--	--	chr8_86802276_86804103	--	--	--	--
chr8	86827521	86828987	100	0.64461	0.86831	-0.2237	4.40E-14	9.60E-23	1.59E-11	4.15E-19	--	--	--	--	--	chr8_86826663_86828260	chr8	--	--	--
chr8	86839878	86840901	100	0.65041	0.85579	-0.205377	4.60E-14	4.30E-24	1.59E-11	2.67E-20	REXO1L6P	REXO1L6P	REXO1L6P	--	--	chr8_86838850_86840677	chr8	REXO1L6P	REXO1L6P	cgi25839
chr8	92960546	92960966	31	0.53503	0.7877	-0.252667	4.70E-14	1.60E-11	1.59E-11	6.34E-09	--	--	--	--	--	--	--	--	--	--
chr9	102058788	102059207	36	0.64697	0.35294	0.294028	4.80E-14	1.70E-09	1.59E-11	3.33E-07	--	--	--	--	--	chr9_102058841_102059213	chr9	--	--	--
chr9	110250060	110250432	73	0.31775	0.12628	0.191466	4.20E-14	1.50E-24	1.59E-11	1.04E-20	--	--	KLF4	--	--	chr9_110249748_110252660	--	KLF4	--	cgi26876
chr9	126154353	126154758	41	0.87687	0.66468	0.212187	4.80E-14	2.10E-17	1.59E-11	3.26E-14	--	--	--	DENND1A	--	chr9_126154226_126154562	chr9	DENND1A	--	--
chr9	129386859	129387883	73	0.42085	0.57492	-0.154068	4.50E-14	2.90E-08	1.59E-11	3.39E-06	--	--	--	LMX1B	--	chr9_129386112_129389231	--	LMX1B	--	--
chr9	129401056	129401246	24	0.25704	0.48114	-0.224097	4.50E-14	5.40E-11	1.59E-11	1.81E-08	--	--	--	LMX1B	--	--	--	LMX1B	--	--
chr9	139091597	139091756	38	0.27928	0.11917	0.160114	4.50E-14	1.90E-09	1.59E-11	3.67E-07	--	--	LHX3	LHX3	--	chr9_139090420_139095472	--	LHX3	--	cgi27326
chr9	139739951	139740063	31	0.62242	0.43574	0.186677	4.20E-14	5.90E-10	1.59E-11	1.39E-07	--	--	C9orf172	--	--	chr9_139738276_139744618	--	C9orf172	--	cgi27400
chr9	140198605	140198788	35	0.89958	0.75864	0.140943	4.60E-14	1.20E-10	1.59E-11	3.47E-08	NRARP	NRARP	--	--	--	--	chr9	--	--	--
chr9	23820825	23821007	57	0.23363	0.5074	-0.273772	4.10E-14	3.00E-19	1.59E-11	6.66E-16	ELAVL2	--	--	ELAVL2	--	chr9_23820691_23822135	chr9	ELAVL2	ELAVL2	cgi26397
chr9	35846432	35846622	40	0.65592	0.85241	-0.196483	4.70E-14	2.00E-14	1.59E-11	1.62E-11	--	--	TMEM8B	TMEM8B	--	chr9_35846310_35846638	--	TMEM8B	--	--
chrX	100878215	100878489	21	0.28605	0.071286	0.214762	4.40E-14	2.00E-12	1.59E-11	1.05E-09	ARMCX3	ARMCX3	ARMCX3	ARMCX3	--	--	--	ARMCX3	ARMCX3	--
chrX	119124699	119125035	60	0.34871	0.2042	0.144511	4.00E-14	2.50E-11	1.59E-11	9.36E-09	--	--	--	--	--	chrX_119124496_119125671	--	--	--	--
chrX	18372337	18372765	48	0.24203	0.40126	-0.159222	4.30E-14	2.50E-10	1.59E-11	6.67E-08	SCML2	--	SCML2	SCML2	--	chrX_18371897_18373148	--	SCML2	SCML2	cgi27774
chrX	30327312	30327625	34	0.13783	0.45329	-0.315461	4.20E-14	6.00E-20	1.59E-11	1.49E-16	NR0B1	NR0B1	NR0B1	--	--	chrX_30326439_30327668	--	NR0B1	NR0B1	cgi27816
chrX	49644012	49644285	30	0.42316	0.24784	0.175311	4.00E-14	1.60E-11	1.59E-11	6.34E-09	USP27X,USP27X-AS1	USP27X,USP27X-AS1	--	--	--	chrX_49643906_49644501	chrX	--	USP27X,USP27X-AS1	cgi27976
chrX	9754542	9754774	40	0.091167	0.2219	-0.130733	4.60E-14	9.60E-16	1.59E-11	1.15E-12	SHROOM2	--	SHROOM2	SHROOM2	--	chrX_9753566_9755101	--	SHROOM2	SHROOM2	cgi27729
chrX	54522434	54522525	22	0.24755	0.44664	-0.199091	5.00E-14	3.80E-10	1.61E-11	9.45E-08	FGD1	--	FGD1	--	--	chrX_54521445_54522749	--	FGD1	FGD1	cgi28015
chr20	61340409	61340492	25	0.19569	0.062973	0.13272	5.10E-14	4.80E-09	1.63E-11	8.00E-07	NTSR1	--	NTSR1	--	--	chr20_61339858_61341220	--	NTSR1	NTSR1	cgi16924
chr20	3653472	3653598	30	0.093178	0.25063	-0.157456	5.30E-14	9.90E-12	1.68E-11	4.27E-09	--	--	ADAM33	ADAM33	--	chr20_3653190_3654773	--	ADAM33	--	--
chr6	129494058	129494242	26	0.78815	0.51767	0.270487	5.30E-14	5.10E-12	1.68E-11	2.42E-09	--	--	--	LAMA2	--	--	--	LAMA2	--	--
chr1	156215623	156215732	25	0.11692	0.22431	-0.107387	5.40E-14	1.10E-09	1.70E-11	2.32E-07	--	--	PAQR6	PAQR6	--	chr1_156215368_156215899	--	PAQR6	--	--
chr6	32064288	32064489	60	0.33182	0.21508	0.116733	5.40E-14	5.30E-11	1.70E-11	1.79E-08	--	--	TNXB	--	--	chr6_32063533_32065044	--	TNXB	--	--
chr6	1313686	1313806	32	0.13691	0.27064	-0.133729	5.50E-14	1.30E-10	1.72E-11	3.73E-08	--	--	FOXQ1	--	--	chr6_1311068_1314220	--	FOXQ1	--	cgi21608
chr11	76750804	76750970	41	0.18788	0.076943	0.110935	5.60E-14	2.30E-07	1.74E-11	1.83E-05	--	--	B3GNT6	--	--	chr11_76750692_76751778	--	B3GNT6	--	--
chr9	101469579	101469624	18	0.025889	0.13465	-0.108759	5.70E-14	1.20E-12	1.76E-11	6.55E-10	--	--	--	GABBR2	--	chr9_101469579_101472154	--	GABBR2	--	cgi26834
chr1	2980498	2980708	21	0.50375	0.20538	0.298365	5.80E-14	1.00E-10	1.79E-11	2.99E-08	--	--	LINC00982	LINC00982	LINC00982	chr1_2979275_2980758	--	LINC00982	--	--
chr3	158352456	158352586	19	0.67653	0.41716	0.259368	5.90E-14	7.50E-10	1.81E-11	1.70E-07	--	--	--	--	--	--	--	--	--	--
chr2	91847975	91848096	39	0.32841	0.15744	0.170966	6.00E-14	5.00E-13	1.83E-11	2.93E-10	LOC654342	LOC654342	LOC654342	--	--	--	--	--	LOC654342	--
chr16	87524441	87524753	39	0.5468	0.33409	0.212718	6.10E-14	6.60E-09	1.85E-11	1.05E-06	--	--	--	ZCCHC14	--	--	--	ZCCHC14	--	--
chr1	1267849	1268042	23	0.65832	0.38701	0.271304	6.20E-14	1.10E-09	1.86E-11	2.32E-07	--	--	TAS1R3	--	--	chr1_1267435_1268986	chr1	TAS1R3	--	--
chr1	203598538	203598800	38	0.070754	0.20138	-0.130623	6.20E-14	1.30E-11	1.86E-11	5.35E-09	--	--	--	ATP2B4	--	chr1_203598471_203598853	--	ATP2B4	--	--
chr20	33297838	33297975	43	0.011085	0.19211	-0.181023	6.30E-14	9.80E-11	1.87E-11	2.99E-08	--	--	TP53INP2	TP53INP2	--	chr20_33296514_33298242	--	TP53INP2	--	--
chr8	38831971	38832046	24	0.34832	0.16578	0.182542	6.30E-14	3.20E-11	1.87E-11	1.16E-08	HTRA4	--	HTRA4	--	PLEKHA2	chr8_38831592_38832353	--	HTRA4	HTRA4	cgi25606
chr10	102490617	102490764	31	0.099538	0.24783	-0.14829	6.50E-14	1.30E-09	1.89E-11	2.67E-07	--	--	--	--	--	chr10_102489343_102491011	--	--	--	--
chr2	220108053	220108196	21	0.50914	0.28392	0.225222	6.50E-14	4.60E-09	1.89E-11	7.73E-07	GLB1L,STK16	STK16	--	GLB1L	--	chr2_220107844_220108348	chr2	GLB1L	GLB1L	cgi15979
chr6	28863694	28863897	30	0.41206	0.51748	-0.105422	6.50E-14	2.30E-09	1.89E-11	4.35E-07	TRNAL-CAA,HCG14	HCG14	--	--	TRNAL-CAA	--	chr6	--	HCG14,TRNAL-CAA	--
chr7	156796821	156796953	29	0.27847	0.12676	0.151713	6.40E-14	1.50E-09	1.89E-11	3.02E-07	--	--	--	--	MNX1	chr7_156795355_156799394	--	--	--	--
chr9	138986147	138986379	36	0.030537	0.17344	-0.142907	6.50E-14	7.20E-10	1.89E-11	1.65E-07	--	--	--	NACC2	--	chr9_138985837_138987846	--	NACC2	--	cgi27318
chr18	77157219	77157906	50	0.90159	0.69833	0.20326	6.60E-14	7.80E-12	1.90E-11	3.54E-09	--	--	--	NFATC1	--	chr18_77153292_77160759	--	NFATC1	--	cgi11956
chr21	46889947	46890041	14	0.55914	0.82845	-0.26931	6.60E-14	3.60E-11	1.90E-11	1.28E-08	--	--	--	COL18A1	--	--	chr21	COL18A1	--	--
chr19	1113400	1113675	33	0.13801	0.33518	-0.197172	6.70E-14	1.70E-09	1.92E-11	3.33E-07	--	--	SBNO2	SBNO2	--	--	chr19	SBNO2	--	--
chr22	23801312	23801428	24	0.5915	0.37049	0.221014	6.80E-14	1.20E-11	1.94E-11	5.01E-09	--	--	--	--	--	--	chr22	--	--	--
chr5	176560131	176560347	21	0.13598	0.018524	0.11746	6.90E-14	3.60E-11	1.96E-11	1.28E-08	NSD1	NSD1	NSD1	NSD1	--	chr5_176558852_176561652	--	NSD1	NSD1	cgi21454
chr17	18576024	18576127	25	0.54893	0.33677	0.21216	7.00E-14	3.00E-09	1.98E-11	5.41E-07	FOXO3B	--	FOXO3B	ZNF286B	--	chr17_18575709_18576477	chr17	ZNF286B,FOXO3B	FOXO3B	cgi10263
chr1	44446690	44447038	27	0.51049	0.77222	-0.261728	7.20E-14	2.40E-08	2.01E-11	2.92E-06	--	--	B4GALT2	B4GALT2	--	--	chr1	B4GALT2	--	--
chr3	194408088	194408207	30	0.37762	0.20753	0.170089	7.20E-14	3.30E-09	2.01E-11	5.83E-07	--	--	FAM43A	--	--	chr3_194406440_194409045	--	FAM43A	--	cgi19265
chr5	54516688	54516867	27	0.14326	0.32121	-0.177951	7.20E-14	4.20E-09	2.01E-11	7.19E-07	--	--	MCIDAS	MCIDAS	--	chr5_54516267_54516919	--	MCIDAS	--	--
chr1	210111211	210111295	24	0.24244	0.070069	0.172375	7.30E-14	6.10E-09	2.02E-11	9.85E-07	SYT14	SYT14	--	--	--	chr1_210111179_210112054	--	--	SYT14	cgi2137
chr15	40268989	40269081	13	0.49077	0.67423	-0.183462	7.30E-14	6.00E-15	2.02E-11	5.57E-12	--	--	EIF2AK4	EIF2AK4	--	chr15_40268581_40269061	chr15	EIF2AK4	--	--
chr14	24780119	24780207	18	0.15011	0.021019	0.129093	7.40E-14	3.20E-11	2.04E-11	1.16E-08	LTB4R,CIDEB	LTB4R	LTB4R2,CIDEB	--	NOP9	chr14_24779874_24780932	--	CIDEB,LTB4R2	LTB4R,CIDEB	cgi6897
chr6	169640852	169641046	18	0.77204	0.44093	0.331111	7.50E-14	5.80E-09	2.05E-11	9.42E-07	--	--	--	THBS2	LOC101929523	--	chr6	THBS2	--	--
chr2	176971875	176972133	43	0.32202	0.17883	0.143194	7.60E-14	8.80E-11	2.07E-11	2.72E-08	HOXD11	HOXD11	HOXD11	--	--	chr2_176971706_176972305	chr2	HOXD11	HOXD11	cgi15756
chr17	42082300	42082485	37	0.14366	0.28543	-0.141775	7.80E-14	7.80E-08	2.11E-11	7.48E-06	NAGS,PYY	PYY	NAGS	NAGS	--	chr17_42082027_42084972	--	NAGS	PYY,NAGS	cgi10669
chr5	142308544	142308795	19	0.89626	0.6736	0.222667	7.80E-14	7.70E-11	2.11E-11	2.44E-08	--	--	--	ARHGAP26	--	--	--	ARHGAP26	--	--
chr17	61926664	61926779	31	0.31717	0.11602	0.201151	7.90E-14	1.90E-08	2.12E-11	2.41E-06	--	--	--	--	--	chr17_61926232_61926943	--	--	--	--
chr2	3285985	3286477	41	0.8198	0.6228	0.197	7.90E-14	3.50E-09	2.12E-11	6.15E-07	--	--	--	TSSC1	--	chr2_3286324_3286530	chr2	TSSC1	--	--
chr2	241640410	241640610	32	0.59201	0.38784	0.204167	8.10E-14	8.00E-09	2.16E-11	1.20E-06	--	--	--	--	--	chr2_241640409_241641359	--	--	--	--
chr17	55520501	55520752	16	0.5814	0.25058	0.330813	8.20E-14	1.80E-13	2.18E-11	1.18E-10	--	--	--	MSI2	--	--	--	MSI2	--	--
chr4	30723259	30723671	43	0.16882	0.065512	0.10331	8.50E-14	1.40E-12	2.25E-11	7.50E-10	--	--	PCDH7	--	--	chr4_30721204_30724842	--	PCDH7	--	cgi19728
chr2	19550230	19550627	60	0.44521	0.60404	-0.158833	8.70E-14	1.90E-08	2.29E-11	2.41E-06	--	--	--	--	OSR1,MIR4757	--	chr2	--	--	--
chr7	808109	808242	20	0.80128	0.57125	0.230033	8.80E-14	1.50E-09	2.31E-11	3.02E-07	--	--	--	DNAAF5	--	chr7_807336_808261	chr7	DNAAF5	--	--
chr14	95233507	95234313	50	0.34549	0.50264	-0.157147	9.10E-14	1.60E-08	2.38E-11	2.13E-06	--	--	--	--	GSC	--	chr14	--	--	--
chr1	92946666	92946811	28	0.59688	0.39382	0.20306	9.30E-14	1.40E-08	2.41E-11	1.90E-06	--	--	--	GFI1	--	chr1_92945907_92952609	--	GFI1	--	cgi1329
chr6	6799730	6799898	20	0.52498	0.79578	-0.2708	9.30E-14	4.20E-09	2.41E-11	7.19E-07	--	--	--	--	--	--	--	--	--	--
chr18	5890756	5890849	25	0.26323	0.07188	0.191347	9.40E-14	7.50E-09	2.43E-11	1.14E-06	--	--	TMEM200C	--	--	chr18_5890292_5891682	--	TMEM200C	--	--
chr9	139715786	139715971	38	0.55821	0.71803	-0.159816	9.80E-14	8.90E-08	2.52E-11	8.27E-06	--	--	--	RABL6	--	chr9_139715663_139716441	--	RABL6	--	--
chr19	17889225	17889647	33	0.17812	0.36998	-0.191859	1.00E-13	3.30E-10	2.53E-11	8.38E-08	--	--	FCHO1	FCHO1	--	--	--	FCHO1	--	--
chr6	43612899	43613323	52	0.2858	0.4194	-0.133596	1.00E-13	6.00E-11	2.53E-11	1.98E-08	RSPH9	--	RSPH9	RSPH9	--	chr6_43612714_43613366	--	RSPH9	RSPH9	cgi22185
chrX	48814962	48815034	18	0.44709	0.18187	0.265222	1.00E-13	3.20E-10	2.53E-11	8.15E-08	OTUD5	OTUD5	--	OTUD5	--	chrX_48814267_48815894	--	OTUD5	OTUD5	cgi27937
chrX	53710496	53710642	18	0.16461	0.34035	-0.175741	1.00E-13	2.60E-12	2.53E-11	1.35E-09	--	--	--	HUWE1	--	chrX_53710495_53711457	--	HUWE1	--	--
chr12	132293545	132293641	21	0.47808	0.69432	-0.216238	1.10E-13	1.10E-08	2.74E-11	1.58E-06	--	--	--	--	--	chr12_132293443_132293816	--	--	--	--
chr22	21903315	21903405	21	0.39983	0.18173	0.218095	1.10E-13	1.60E-09	2.74E-11	3.19E-07	UBE2L3	UBE2L3	RIMBP3C	--	--	chr22_21903231_21905437	--	RIMBP3C	UBE2L3	cgi17593
chr6	10381593	10381971	44	0.33873	0.55353	-0.214803	1.10E-13	4.00E-08	2.74E-11	4.37E-06	--	--	--	--	--	chr6_10381558_10382354	chr6	--	--	--
chr7	117854719	117854853	14	0.13352	0.3495	-0.215976	1.10E-13	1.20E-10	2.74E-11	3.47E-08	--	--	--	--	--	chr7_117854128_117854721	chr7	--	--	--
chr1	100231080	100231376	29	0.75415	0.53077	0.223379	1.20E-13	1.30E-08	2.95E-11	1.79E-06	FRRS1	FRRS1	FRRS1	--	--	--	--	FRRS1	FRRS1	--
chr17	48546144	48546291	32	0.31524	0.13538	0.179865	1.20E-13	7.70E-10	2.95E-11	1.73E-07	ACSF2,CHAD	CHAD	CHAD	ACSF2	--	chr17_48545570_48546900	--	CHAD,ACSF2	CHAD,ACSF2	cgi10874
chr22	50438368	50438561	34	0.2708	0.43915	-0.168343	1.20E-13	3.90E-08	2.95E-11	4.31E-06	--	--	IL17REL	IL17REL	--	chr22_50438257_50438776	--	IL17REL	--	--
chr12	14925391	14925528	18	0.63057	0.83165	-0.201074	1.30E-13	8.50E-10	3.16E-11	1.87E-07	HIST4H4,H2AFJ	HIST4H4,H2AFJ	--	--	--	--	chr12	--	--	--
chr15	21987560	21987727	38	0.40892	0.53015	-0.121228	1.30E-13	9.00E-08	3.16E-11	8.33E-06	LOC100421810	--	LOC100421810	--	--	chr15_21987359_21988215	--	LOC100421810	LOC100421810	cgi7605
chr18	50274359	50274457	15	0.92107	0.61827	0.3028	1.30E-13	1.20E-10	3.16E-11	3.47E-08	--	--	--	DCC	--	--	--	DCC	--	--
chr11	66062002	66062139	24	0.75049	0.52771	0.222778	1.40E-13	1.20E-09	3.36E-11	2.50E-07	--	--	TMEM151A	--	--	chr11_66061831_66063092	--	TMEM151A	--	--
chr12	30976098	30976312	38	0.38904	0.57438	-0.185342	1.40E-13	3.90E-09	3.36E-11	6.75E-07	--	--	--	--	--	chr12_30975385_30976292	chr12	--	--	--
chr19	41881483	41881950	31	0.73323	0.48852	0.24471	1.40E-13	1.40E-08	3.36E-11	1.90E-06	TMEM91	TMEM91	--	TMEM91	--	--	chr19	TMEM91	TMEM91	--
chr14	103395086	103395252	41	0.20647	0.37207	-0.165593	1.50E-13	1.10E-12	3.53E-11	6.05E-10	--	--	AMN	AMN	--	chr14_103394397_103397070	--	AMN	--	--
chr16	85684252	85684409	21	0.61627	0.88744	-0.271175	1.50E-13	1.10E-08	3.53E-11	1.58E-06	--	--	--	GSE1	--	chr16_85684107_85684491	--	GSE1	--	--
chr17	61778074	61778720	53	0.44304	0.33716	0.105874	1.50E-13	1.30E-08	3.53E-11	1.79E-06	LOC729683,LIMD2	LIMD2	LOC729683	--	STRADA	chr17_61776890_61778733	--	LOC729683	LOC729683	cgi10997
chr19	13208734	13208859	32	0.05974	0.16496	-0.105219	1.50E-13	9.30E-09	3.53E-11	1.37E-06	--	--	NFIX	--	LYL1	chr19_13208343_13210525	chr19	NFIX	--	--
chr4	31998110	31998362	24	0.93249	0.80408	0.128403	1.50E-13	4.70E-09	3.53E-11	7.88E-07	LOC102723828	LOC102723828	--	--	--	--	--	--	--	--
chr2	235404457	235404644	28	0.33824	0.15225	0.185988	1.60E-13	2.70E-11	3.74E-11	9.99E-09	--	--	ARL4C	ARL4C	--	chr2_235404502_235406541	chr2	ARL4C	--	cgi16105
chrX	152912926	152913201	33	0.37593	0.64162	-0.265687	1.60E-13	9.80E-09	3.74E-11	1.44E-06	DUSP9	--	--	DUSP9	--	chrX_152912491_152913719	--	DUSP9	DUSP9	cgi28442
chr14	103589424	103589562	41	0.047366	0.19364	-0.146276	1.70E-13	6.90E-14	3.93E-11	4.88E-11	LINC00677	LINC00677	--	--	--	chr14_103589353_103590246	--	--	LINC00677	--
chr6	150285890	150286111	31	0.17118	0.37053	-0.199344	1.70E-13	4.50E-07	3.93E-11	3.10E-05	--	--	ULBP1	ULBP1	--	chr6_150284682_150286515	--	ULBP1	--	cgi22634
chr7	127911655	127911913	37	0.33597	0.20418	0.131793	1.70E-13	2.60E-11	3.93E-11	9.68E-09	--	--	--	--	--	chr7_127911719_127912194	chr7	--	--	--
chr1	228778457	228782459	589	0.66083	0.57247	0.194145	1.80E-13	2.50E-08	4.08E-11	3.02E-06	RNA5S15,RNA5S16,RNA5S17,DUSP5P1,RHOU	RNA5S17,RHOU,RNA5S15,RNA5S16,DUSP5P1	RNA5S17,RHOU,RNA5S16,DUSP5P1	DUSP5P1,RHOU	RNA5S17,RNA5S16	chr1_228744110_228784168	--	DUSP5P1,RNA5S17,RHOU,RNA5S16	DUSP5P1,RNA5S17,RHOU,RNA5S16	cgi2319
chr12	7072611	7073265	27	0.44469	0.22653	0.21816	1.80E-13	1.10E-09	4.08E-11	2.32E-07	MIR200C,MIR141,LOC105369635	MIR200C,MIR141	MIR200C,MIR141	LOC105369635	MIR200C,PHB2	--	--	LOC105369635,MIR200C,MIR141	LOC105369635,MIR200C,MIR141	--
chr22	20783825	20784085	44	0.44951	0.61063	-0.161121	1.80E-13	8.10E-13	4.08E-11	4.54E-10	--	--	SCARF2	SCARF2	--	chr22_20783466_20786201	--	SCARF2	--	--
chr5	1878265	1878672	31	0.24217	0.47216	-0.229989	1.80E-13	1.60E-10	4.08E-11	4.48E-08	--	--	IRX4	--	--	chr5_1874907_1879032	chr5	IRX4	--	--
chr8	127331026	127331231	30	0.68292	0.85929	-0.176367	1.80E-13	3.70E-13	4.08E-11	2.26E-10	--	--	--	--	--	--	--	--	--	--
chr4	81110289	81110442	26	0.58042	0.73358	-0.153154	1.90E-13	6.10E-08	4.30E-11	6.25E-06	--	--	--	PRDM8	--	chr4_81109887_81110460	--	PRDM8	--	--
chr16	2085736	2086060	32	0.34712	0.20136	0.14576	2.00E-13	1.00E-06	4.49E-11	5.71E-05	--	--	--	SLC9A3R2	--	--	chr16	SLC9A3R2	--	--
chr7	5633136	5633221	22	0.14814	0.026439	0.121697	2.00E-13	3.90E-10	4.49E-11	9.66E-08	--	--	FSCN1	--	--	chr7_5632335_5634555	--	FSCN1	--	cgi23990
chr1	241520227	241520557	45	0.22481	0.0918	0.133007	2.10E-13	1.10E-09	4.68E-11	2.32E-07	RGS7	RGS7	RGS7	--	--	chr1_241520103_241520790	--	RGS7	RGS7	cgi2393
chr4	6209841	6210154	18	0.74031	0.47126	0.269056	2.10E-13	3.20E-10	4.68E-11	8.15E-08	--	--	--	LOC285484	--	--	--	LOC285484	--	--
chr1	46770706	46771668	59	0.71351	0.54854	0.164977	2.20E-13	3.40E-06	4.87E-11	0.000148777	LRRC41	LRRC41	--	UQCRH	--	--	chr1	UQCRH	--	--
chrX	139586003	139586277	39	0.24338	0.36797	-0.12459	2.20E-13	2.70E-08	4.87E-11	3.21E-06	--	--	SOX3	--	--	chrX_139585867_139588578	--	SOX3	--	cgi28372
chr16	710705	710911	20	0.19182	0.36558	-0.173767	2.30E-13	9.30E-09	5.07E-11	1.37E-06	--	--	WDR90	WDR90	--	--	chr16	WDR90	--	--
chr2	214262	214449	18	0.81167	0.57257	0.239093	2.40E-13	8.10E-08	5.25E-11	7.69E-06	--	--	--	--	--	--	chr2	--	--	--
chr20	56283902	56284024	19	0.26214	0.085246	0.176895	2.40E-13	1.10E-08	5.25E-11	1.58E-06	NKILA	NKILA	--	PMEPA1	--	chr20_56283891_56285395	--	PMEPA1	--	cgi16817
chr11	133789295	133789452	25	0.72068	0.50451	0.216173	2.50E-13	2.20E-08	5.44E-11	2.73E-06	--	--	--	IGSF9B	--	chr11_133787971_133791268	--	IGSF9B	--	--
chr17	68314722	68314932	19	0.66996	0.91535	-0.245386	2.50E-13	2.10E-09	5.44E-11	4.02E-07	--	--	--	--	--	--	--	--	--	--
chr1	121143409	121143614	22	0.57697	0.78967	-0.212697	2.60E-13	3.00E-08	5.61E-11	3.47E-06	--	--	--	--	--	--	--	--	--	--
chr2	242833224	242833686	23	0.50632	0.25938	0.246942	2.60E-13	1.40E-12	5.61E-11	7.50E-10	--	--	--	LINC01237	--	chr2_242832999_242833229	chr2	LINC01237	--	--
chr12	115102772	115102964	37	0.27063	0.45992	-0.189288	2.70E-13	3.20E-10	5.81E-11	8.15E-08	--	--	--	--	--	chr12_115102687_115103982	chr12	--	--	--
chr10	126330798	126331014	16	0.55465	0.85179	-0.297146	2.80E-13	1.20E-08	6.00E-11	1.69E-06	--	--	--	FAM53B	--	--	--	FAM53B	--	--
chr11	32460689	32460851	37	0.033	0.15419	-0.121189	3.10E-13	1.90E-11	6.62E-11	7.34E-09	--	--	WT1-AS	WT1-AS	WT1-AS	chr11_32460586_32461004	chr11	WT1-AS	--	--
chr1	228346412	228346547	18	0.36378	0.62117	-0.257389	3.20E-13	1.80E-11	6.79E-11	7.00E-09	--	--	GJC2	--	--	chr1_228345377_228346700	--	GJC2	--	--
chr6	18277664	18277726	20	0.1631	0.054933	0.108167	3.20E-13	1.50E-09	6.79E-11	3.02E-07	--	--	--	--	--	chr6_18277417_18278062	--	--	--	--
chr9	98111561	98111978	54	0.19938	0.33237	-0.132988	3.30E-13	2.80E-07	6.98E-11	2.17E-05	--	--	--	--	--	chr9_98111364_98112362	chr9	--	--	--
chr1	90309030	90309227	24	0.016389	0.11961	-0.103222	3.50E-13	4.30E-10	7.38E-11	1.05E-07	--	--	LRRC8D	LRRC8D	--	chr1_90308839_90309606	--	LRRC8D	--	--
chr4	74864261	74864385	24	0.14219	0.41499	-0.272792	3.60E-13	2.10E-07	7.56E-11	1.70E-05	CXCL5	--	CXCL5	--	--	chr4_74864113_74864329	chr4	CXCL5	CXCL5	cgi19879
chr8	37755604	37756028	43	0.26963	0.44304	-0.173411	3.70E-13	1.80E-06	7.75E-11	9.19E-05	--	--	--	RAB11FIP1	--	--	chr8	RAB11FIP1	--	--
chr6	150040079	150040240	27	0.60843	0.36851	0.239926	3.80E-13	9.80E-11	7.93E-11	2.99E-08	LATS1	LATS1	--	--	LOC645967	--	chr6	--	--	--
chr16	56703533	56703837	47	0.27259	0.42972	-0.157128	4.00E-13	1.90E-09	8.32E-11	3.67E-07	MT1G,MT1H	MT1G,MT1H	MT1H	MT1H	--	chr16_56703387_56703648	chr16	MT1H	MT1H	cgi9316
chr17	42091931	42092395	38	0.22463	0.089877	0.134754	4.10E-13	2.20E-13	8.50E-11	1.40E-10	TMEM101	--	TMEM101	TMEM101	--	chr17_42092143_42092432,chr17_42091712_42091948	chr17	TMEM101	TMEM101	cgi10671
chr2	10184509	10184754	23	0.4713	0.29145	0.179855	4.20E-13	2.30E-07	8.68E-11	1.83E-05	KLF11,LOC101929882	LOC101929882	KLF11	KLF11	--	chr2_10182635_10184702	chr2	KLF11	KLF11	cgi14705
chr1	228755327	228755521	40	0.63687	0.50472	0.116692	4.30E-13	4.00E-08	8.80E-11	4.37E-06	RNA5S5	RNA5S5	--	--	RNA5S6	chr1_228744110_228784168	--	--	RNA5S5	cgi2319
chr20	58507793	58507919	33	0.92082	0.72395	0.196869	4.30E-13	1.50E-11	8.80E-11	6.02E-09	FAM217B	FAM217B	--	SYCP2	--	chr20_58507755_58509517	--	SYCP2	--	cgi16851
chr4	102711878	102712343	49	0.35135	0.53614	-0.184782	4.30E-13	2.30E-08	8.80E-11	2.83E-06	BANK1	--	BANK1	BANK1	--	chr4_102711829_102712199	chr4	BANK1	BANK1	cgi19995
chr16	67199669	67199758	31	0.464	0.67371	-0.20971	4.40E-13	1.70E-11	8.97E-11	6.65E-09	--	--	HSF4	HSF4	FBXL8	chr16_67196792_67199988	--	HSF4	--	cgi9393
chr11	824369	824587	27	0.52627	0.72267	-0.196395	4.50E-13	8.30E-08	9.08E-11	7.86E-06	--	--	PNPLA2	PNPLA2	--	chr11_823556_824878	--	PNPLA2	--	--
chr8	86814690	86814905	31	0.80481	0.93072	-0.125914	4.50E-13	2.30E-10	9.08E-11	6.27E-08	--	--	REXO1L4P	--	--	chr8_86814469_86816296	--	REXO1L4P	--	cgi25837
chr9	126135952	126136062	34	0.11468	0.26648	-0.151804	4.50E-13	4.30E-08	9.08E-11	4.67E-06	--	--	CRB2	--	--	chr9_126135407_126136193	--	CRB2	--	--
chr19	3577935	3578121	36	0.95725	0.84857	0.108676	4.60E-13	3.10E-08	9.26E-11	3.55E-06	--	--	HMG20B	HMG20B	--	chr19_3576628_3578314	--	HMG20B	--	--
chr1	55266188	55266403	40	0.79395	0.55284	0.241108	4.70E-13	7.00E-10	9.43E-11	1.62E-07	--	--	TTC22	TTC22	--	chr1_55266277_55267058	chr1	TTC22	--	cgi1159
chr8	49702341	49702483	13	0.92344	0.7299	0.193538	5.20E-13	1.60E-10	1.04E-10	4.48E-08	--	--	--	--	--	--	--	--	--	--
chr20	58662661	58662850	20	0.091683	0.31187	-0.220183	5.60E-13	2.40E-09	1.12E-10	4.51E-07	LOC729296	LOC729296	LOC729296	--	--	chr20_58662457_58662960	--	LOC729296	LOC729296	cgi16853
chr17	31618408	31618659	30	0.072833	0.31957	-0.246733	5.80E-13	1.00E-10	1.15E-10	2.99E-08	--	--	ASIC2	ASIC2	--	chr17_31618345_31620465	--	ASIC2	--	cgi10431
chr19	15090219	15090326	29	0.17061	0.038805	0.131805	5.80E-13	4.30E-10	1.15E-10	1.05E-07	SLC1A6	--	SLC1A6	SLC1A6	--	chr19_15090016_15090873	--	SLC1A6	SLC1A6	cgi13124
chr6	100906175	100906305	30	0.43196	0.59596	-0.164	6.20E-13	5.10E-09	1.22E-10	8.39E-07	--	--	--	SIM1	--	chr6_100905952_100906686	chr6	SIM1	--	--
chr7	121943989	121944168	17	0.18155	0.45188	-0.270333	6.30E-13	7.80E-11	1.24E-10	2.46E-08	FEZF1-AS1,FEZF1	--	FEZF1-AS1,FEZF1	FEZF1	--	chr7_121943867_121944538	chr7	FEZF1-AS1,FEZF1	FEZF1-AS1,FEZF1	cgi24828
chr19	5250416	5250616	22	0.58724	0.33961	0.247636	6.40E-13	1.80E-08	1.26E-10	2.32E-06	--	--	--	PTPRS	--	chr19_5250458_5250668	chr19	PTPRS	--	--
chr7	3942900	3943074	21	0.9194	0.74822	0.171175	6.50E-13	3.10E-10	1.27E-10	8.00E-08	--	--	--	SDK1	--	--	--	SDK1	--	--
chr3	189838296	189838350	19	0.070649	0.19739	-0.126737	7.20E-13	3.00E-08	1.40E-10	3.47E-06	P3H2-AS1	P3H2-AS1	P3H2	P3H2	--	chr3_189838080_189838879	--	P3H2	P3H2-AS1	cgi19234
chr7	155249994	155250052	21	0.086524	0.21757	-0.131048	7.20E-13	7.00E-09	1.40E-10	1.10E-06	EN2	EN2	--	--	--	chr7_155246390_155251955	--	--	--	cgi25104
chr7	6435900	6436105	18	0.37137	0.64974	-0.27837	7.30E-13	2.80E-08	1.41E-10	3.32E-06	--	--	--	RAC1	--	--	--	RAC1	--	--
chr7	5276936	5277189	26	0.38851	0.16537	0.223141	7.40E-13	1.50E-08	1.43E-10	2.01E-06	--	--	--	--	--	--	--	--	--	--
chr9	115833145	115833425	40	0.43708	0.22888	0.208208	7.60E-13	3.00E-07	1.46E-10	2.27E-05	--	--	--	--	--	chr9_115832906_115834315	chr9	--	--	--
chr19	10736180	10736290	33	0.18069	0.079667	0.10102	7.80E-13	1.20E-08	1.50E-10	1.69E-06	SLC44A2	--	SLC44A2	SLC44A2	--	chr19_10735999_10736396	--	SLC44A2	SLC44A2	cgi12912
chr19	33556225	33556337	26	0.34583	0.15341	0.192423	8.10E-13	2.00E-07	1.55E-10	1.64E-05	RHPN2	RHPN2	--	--	--	chr19_33555246_33556431	--	--	RHPN2	cgi13451
chr2	236100733	236100881	17	0.65161	0.37296	0.278647	8.30E-13	1.30E-10	1.58E-10	3.73E-08	--	--	--	--	--	--	--	--	--	--
chrX	56793983	56794362	31	0.29369	0.48231	-0.188624	8.30E-13	1.40E-10	1.58E-10	3.96E-08	--	--	--	NBDY	--	--	--	NBDY	--	--
chr11	64875981	64876619	50	0.74308	0.89321	-0.212306	8.50E-13	9.80E-11	1.61E-10	2.99E-08	--	--	VPS51	VPS51	--	chr11_64875134_64876243	chr11	VPS51	--	--
chr5	180046200	180046275	23	0.13851	0.25762	-0.119116	8.50E-13	1.20E-08	1.61E-10	1.69E-06	--	--	FLT4	FLT4	--	chr5_180045789_180048897	--	FLT4	--	--
chr17	17714188	17714305	22	0.49333	0.7227	-0.229364	8.60E-13	7.30E-10	1.61E-10	1.67E-07	--	--	RAI1	--	SREBF1	chr17_17712911_17714456	chr17	RAI1	--	--
chr20	10647724	10647883	22	0.85018	0.68683	0.163348	8.60E-13	4.50E-09	1.61E-10	7.65E-07	--	--	--	JAG1	--	--	--	JAG1	--	--
chrX	135333325	135333381	17	0.25718	0.53447	-0.277294	8.60E-13	2.80E-09	1.61E-10	5.11E-07	MAP7D3	--	--	MAP7D3	--	chrX_135332893_135333726	--	MAP7D3	MAP7D3	cgi28347
chr12	54764076	54764349	33	0.29635	0.169	0.127354	8.70E-13	3.70E-08	1.62E-10	4.12E-06	--	--	ZNF385A	ZNF385A,LOC102724050	--	chr12_54764065_54764510	chr12	ZNF385A,LOC102724050	--	--
chr2	137522472	137522582	18	0.20141	0.072944	0.128463	9.00E-13	1.70E-08	1.68E-10	2.22E-06	THSD7B	THSD7B	--	--	--	chr2_137522460_137523696	--	--	--	cgi15602
chr20	61808922	61809075	22	0.33961	0.10252	0.237091	9.70E-13	1.80E-08	1.80E-10	2.32E-06	MIR124-3	MIR124-3	--	--	--	chr20_61806254_61810867	--	--	--	cgi16960
chr11	65314808	65315168	35	0.75004	0.89175	-0.141714	9.80E-13	2.20E-07	1.81E-10	1.77E-05	--	--	LTBP3	LTBP3	--	chr11_65314912_65315476	chr11	LTBP3	--	--
chr2	128173669	128173793	32	0.029406	0.17161	-0.142208	9.90E-13	8.10E-10	1.82E-10	1.80E-07	--	--	--	--	--	chr2_128173475_128173793	--	--	--	--
chr3	96495618	96495700	14	0.43026	0.74445	-0.31419	9.90E-13	3.80E-09	1.82E-10	6.66E-07	CDV3P1	CDV3P1	CDV3P1	--	--	chr3_96495617_96495982	--	CDV3P1	CDV3P1	cgi18727
chr19	4108811	4109694	41	0.58117	0.73367	-0.152504	1.00E-12	4.60E-08	1.83E-10	4.92E-06	--	--	--	MAP2K2	--	--	--	MAP2K2	--	--
chr1	8277400	8277777	49	0.10115	0.22987	-0.128721	1.10E-12	5.30E-08	2.00E-10	5.52E-06	--	--	--	--	--	chr1_8277195_8277822	--	--	--	--
chr16	2141511	2141703	30	0.80726	0.95059	-0.143333	1.10E-12	9.50E-10	2.00E-10	2.07E-07	MIR1225,LOC105371049	MIR1225	LOC105371049,PKD1	LOC105371049,PKD1	--	chr16_2139803_2142170	--	LOC105371049,PKD1	LOC105371049	cgi8648
chr17	39680318	39680662	25	0.36815	0.55951	-0.19136	1.10E-12	1.00E-07	2.00E-10	9.10E-06	--	--	KRT19	KRT19	--	--	--	KRT19	--	--
chr15	65369428	65369654	35	0.84745	0.61548	0.231971	1.20E-12	3.90E-08	2.16E-10	4.31E-06	KBTBD13	--	KBTBD13	--	--	chr15_65369126_65370453	--	KBTBD13	KBTBD13	cgi7980
chr19	48918283	48918553	44	0.34061	0.19359	0.147023	1.20E-12	7.10E-09	2.16E-10	1.10E-06	--	--	GRIN2D	GRIN2D	--	chr19_48918115_48918340	chr19	GRIN2D	--	--
chr20	61340975	61341202	39	0.71406	0.51606	0.198	1.20E-12	1.70E-08	2.16E-10	2.22E-06	--	--	NTSR1	--	--	chr20_61339858_61341220	--	NTSR1	--	cgi16924
chr6	137808706	137809158	34	0.18632	0.39223	-0.205902	1.20E-12	2.20E-08	2.16E-10	2.73E-06	--	--	--	--	--	--	chr6	--	--	--
chr16	3078150	3078278	38	0.47929	0.66202	-0.182728	1.30E-12	2.60E-06	2.32E-10	0.000120289	--	--	BICDL2	BICDL2	THOC6	chr16_3078141_3078553	chr16	BICDL2	--	--
chr6	26184247	26184336	18	0.25967	0.067278	0.192389	1.30E-12	3.00E-08	2.32E-10	3.47E-06	HIST1H2BE	--	HIST1H2BE	--	--	chr6_26184036_26184336	--	HIST1H2BE	HIST1H2BE	cgi21796
chrX	118108640	118108892	32	0.44682	0.27768	0.169146	1.30E-12	2.80E-08	2.32E-10	3.32E-06	LONRF3	LONRF3	LONRF3	--	--	chrX_118108502_118110559	chrX	LONRF3	LONRF3	cgi28231
chr10	134578185	134578521	39	0.53761	0.70991	-0.172299	1.40E-12	2.80E-07	2.48E-10	2.17E-05	--	--	--	INPP5A	--	--	--	INPP5A	--	--
chr8	145498802	145498971	24	0.40315	0.22031	0.182847	1.40E-12	7.10E-09	2.48E-10	1.10E-06	--	--	--	--	--	chr8_145498785_145499042	--	--	--	--
chr17	55122888	55123233	48	0.22459	0.39422	-0.169625	1.50E-12	2.60E-09	2.63E-10	4.84E-07	RNF126P1	--	RNF126P1	--	--	chr17_55122795_55124018	--	RNF126P1	RNF126P1	cgi10914
chr6	151561526	151561592	24	0.040833	0.20897	-0.168139	1.50E-12	7.60E-09	2.63E-10	1.15E-06	AKAP12	--	AKAP12	--	--	chr6_151561283_151562550	chr6	AKAP12	AKAP12	--
chr8	41165908	41166002	21	0.24184	0.10414	0.137698	1.50E-12	1.20E-10	2.63E-10	3.47E-08	--	--	--	SFRP1	--	chr8_41165852_41167140	--	SFRP1	--	cgi25611
chr16	88947739	88947939	46	0.8509	0.68364	0.167254	1.60E-12	6.60E-12	2.79E-10	3.02E-09	LOC101927793	LOC101927793	CBFA2T3	CBFA2T3	--	chr16_88947776_88948015	chr16	CBFA2T3	--	--
chr19	49841613	49841802	21	0.61235	0.79619	-0.183841	1.60E-12	1.00E-08	2.79E-10	1.46E-06	--	--	--	CD37	--	chr19_49841187_49841628	chr19	CD37	--	--
chr19	3381723	3381933	23	0.9109	0.6543	0.256594	1.70E-12	4.90E-09	2.95E-10	8.10E-07	--	--	NFIC	--	--	chr19_3381525_3382275	--	NFIC	--	--
chrX	99664709	99664858	40	0.36836	0.25086	0.1175	1.70E-12	5.80E-07	2.95E-10	3.75E-05	PCDH19	--	PCDH19	--	--	chrX_99661653_99665358	chrX	PCDH19	PCDH19	cgi28138
chr1	228744240	228745182	107	0.70094	0.60432	0.103052	1.90E-12	7.10E-06	3.28E-10	0.000265311	--	--	--	--	RNA5S1	chr1_228744110_228784168	chr1	--	--	cgi2319
chr11	77907322	77907429	30	0.67206	0.82719	-0.155133	1.90E-12	8.40E-08	3.28E-10	7.93E-06	--	--	USP35	--	--	chr11_77907211_77908088	--	USP35	--	--
chr14	21191753	21191859	13	0.41941	0.069692	0.349718	2.00E-12	1.30E-09	3.44E-10	2.67E-07	--	--	--	--	--	chr14_21191657_21191860	--	--	--	--
chr8	86815496	86817004	125	0.67845	0.86715	-0.208379	2.00E-12	6.30E-08	3.44E-10	6.40E-06	REXO1L4P	REXO1L4P	REXO1L4P	--	--	chr8_86814469_86816296	chr8	REXO1L4P	REXO1L4P	cgi25837
chr17	76883569	76883756	17	0.96445	0.81071	0.153745	2.10E-12	4.00E-08	3.59E-10	4.37E-06	--	--	--	TIMP2	--	--	--	TIMP2	--	--
chr5	140186805	140186954	24	0.43031	0.25512	0.175181	2.10E-12	7.30E-09	3.59E-10	1.12E-06	PCDHA4	--	PCDHA4	PCDHA2,PCDHA1,PCDHA3	PCDHA2	chr5_140186792_140187268	chr5	PCDHA2,PCDHA1,PCDHA3,PCDHA4	PCDHA4	cgi21141
chr1	156877892	156878083	22	0.48615	0.67985	-0.193697	2.20E-12	4.30E-07	3.75E-10	2.98E-05	--	--	PEAR1	PEAR1	--	chr1_156877769_156878649	--	PEAR1	--	--
chr13	109148266	109148381	36	0.31456	0.12611	0.188444	2.30E-12	3.20E-06	3.88E-10	0.000143665	--	--	--	--	--	chr13_109147798_109149019	--	--	--	--
chr19	7991923	7992284	17	0.65425	0.90316	-0.248902	2.30E-12	7.00E-08	3.88E-10	6.91E-06	CTXN1	CTXN1	TIMM44	TIMM44	--	chr19_7991892_7992179	chr19	TIMM44	--	--
chr2	227699623	227699784	19	0.7913	0.58304	0.208263	2.30E-12	3.10E-08	3.88E-10	3.55E-06	RHBDD1	RHBDD1	--	--	--	--	chr2	--	--	--
chr8	86804326	86804811	35	0.67276	0.8746	-0.226	2.30E-12	6.90E-08	3.88E-10	6.82E-06	--	--	--	--	--	--	chr8	--	--	--
chr4	172219707	172219819	25	0.92169	0.79603	0.125667	2.50E-12	1.00E-10	4.19E-10	2.99E-08	--	--	--	--	--	--	--	--	--	--
chr8	86813813	86814689	61	0.75056	0.87952	-0.188093	2.50E-12	2.40E-08	4.19E-10	2.92E-06	--	--	REXO1L4P	--	REXO1L4P	chr8_86814469_86816296	chr8	REXO1L4P	--	cgi25837
chr1	69347149	69347389	26	0.84963	0.64474	0.204885	2.80E-12	7.10E-09	4.66E-10	1.10E-06	--	--	--	--	--	--	--	--	--	--
chr22	51042641	51042753	36	0.43906	0.62028	-0.181213	2.80E-12	4.50E-10	4.66E-10	1.08E-07	--	--	MAPK8IP2	--	--	chr22_51042293_51043422	chr22	MAPK8IP2	--	--
chr3	32859153	32859462	34	0.32934	0.18214	0.147206	2.80E-12	6.50E-07	4.66E-10	4.15E-05	TRIM71	TRIM71	--	--	--	chr3_32858194_32860506	chr3	--	TRIM71	cgi18341
chr21	38065514	38065617	23	0.29248	0.52609	-0.233609	2.90E-12	1.70E-08	4.81E-10	2.22E-06	--	--	--	--	--	chr21_38065179_38066185	--	--	--	--
chr16	56659280	56659557	52	0.057006	0.16576	-0.10875	3.00E-12	2.50E-10	4.93E-10	6.67E-08	MT1E	MT1E	--	--	--	chr16_56659107_56659660	--	--	MT1E	cgi9308
chr22	17090665	17090718	13	0.21562	0.049051	0.166564	3.00E-12	1.80E-08	4.93E-10	2.32E-06	--	--	--	TPTEP1	--	chr22_17090455_17091224	--	TPTEP1	--	--
chr22	50738656	50738755	28	0.31702	0.52174	-0.204714	3.00E-12	7.00E-10	4.93E-10	1.62E-07	--	--	--	PLXNB2	--	chr22_50737809_50738961	--	PLXNB2	--	--
chrX	147582069	147582200	47	0.40513	0.29998	0.105149	3.10E-12	5.70E-07	5.09E-10	3.70E-05	AFF2	AFF2	AFF2	--	--	chrX_147581861_147582072	chrX	AFF2	AFF2	cgi28386
chr10	118429480	118429776	32	0.19826	0.37421	-0.175948	3.20E-12	2.30E-08	5.22E-10	2.83E-06	C10orf82	C10orf82	C10orf82	C10orf82	HSPA12A	chr10_118429430_118429853	--	C10orf82	C10orf82	cgi3312
chr20	21486338	21486820	67	0.18528	0.080104	0.112147	3.20E-12	1.80E-08	5.22E-10	2.32E-06	--	--	--	--	--	chr20_21485932_21496714	--	--	--	cgi16460
chr1	2254398	2254585	28	0.7962	0.57654	0.219667	3.30E-12	7.50E-08	5.36E-10	7.32E-06	--	--	--	MORN1	--	chr1_2253723_2254758	--	MORN1	--	--
chr7	157886925	157887295	26	0.68801	0.52567	0.162346	3.30E-12	7.80E-08	5.36E-10	7.48E-06	--	--	--	PTPRN2	--	--	--	PTPRN2	--	--
chr10	87829320	87829514	17	0.70845	0.51075	0.197706	3.70E-12	4.10E-08	5.99E-10	4.47E-06	--	--	--	GRID1	--	--	--	GRID1	--	--
chr1	10839295	10839575	26	0.47513	0.33108	0.144051	3.80E-12	1.70E-08	6.14E-10	2.22E-06	--	--	--	CASZ1	--	--	--	CASZ1	--	--
chr19	50306237	50306617	28	0.56518	0.72004	-0.154857	3.90E-12	1.10E-07	6.28E-10	9.81E-06	--	--	AP2A1	AP2A1	--	--	--	AP2A1	--	--
chr17	70339098	70339545	28	0.78087	0.59386	0.187012	4.00E-12	5.00E-07	6.43E-10	3.38E-05	LINC02003	--	LINC02003	--	--	--	--	LINC02003	LINC02003	--
chr13	112720877	112720996	47	0.2219	0.40892	-0.187021	4.20E-12	1.90E-08	6.71E-10	2.41E-06	SOX1	SOX1	--	LINC00403	--	chr13_112720564_112723582	--	LINC00403	--	cgi6646
chr2	105461666	105461751	27	0.22677	0.072074	0.154691	4.20E-12	1.10E-09	6.71E-10	2.32E-07	--	--	--	LINC01158	--	chr2_105459127_105461770	--	LINC01158	--	--
chr8	22547940	22548380	28	0.55512	0.27932	0.275798	4.40E-12	1.50E-07	7.02E-10	1.28E-05	--	--	EGR3	--	--	chr8_22547486_22553427	--	EGR3	--	cgi25499
chr4	72897685	72897911	31	0.2988	0.11263	0.186161	4.60E-12	3.00E-08	7.32E-10	3.47E-06	NPFFR2	--	NPFFR2	--	--	chr4_72897564_72897964	--	NPFFR2	NPFFR2	cgi19868
chr10	135341717	135341906	27	0.23569	0.4246	-0.188914	4.80E-12	4.20E-07	7.59E-10	2.93E-05	--	--	--	CYP2E1	--	chr10_135341255_135342561	--	CYP2E1	--	--
chr3	127392303	127392434	22	0.10605	0.32103	-0.214985	4.80E-12	3.20E-08	7.59E-10	3.64E-06	--	--	--	ABTB1	PODXL2	chr3_127391011_127392434	--	ABTB1	--	cgi18884
chr2	240230403	240230884	34	0.79573	0.60668	0.189049	4.90E-12	9.20E-12	7.71E-10	4.06E-09	--	--	--	HDAC4	--	--	--	HDAC4	--	--
chr2	42720257	42720431	43	0.41996	0.58477	-0.164806	4.90E-12	4.80E-08	7.71E-10	5.10E-06	MTA3	MTA3	KCNG3	--	--	chr2_42719784_42722166	--	KCNG3	--	cgi14910
chr6	170606319	170606506	23	0.16999	0.45625	-0.286261	5.10E-12	2.90E-07	7.99E-10	2.23E-05	--	--	--	FAM120B	--	chr6_170604411_170606479	chr6	FAM120B	--	--
chrX	107069463	107069727	39	0.41783	0.29189	0.12594	5.10E-12	5.30E-08	7.99E-10	5.52E-06	MID2	--	MID2	MID2	--	chrX_107069308_107070201	--	MID2	MID2	--
chr1	207995340	207995646	16	0.57198	0.78985	-0.217875	5.40E-12	1.20E-08	8.44E-10	1.69E-06	C1orf132	--	C1orf132,LOC148696	C1orf132	--	--	--	LOC148696,C1orf132	C1orf132	--
chr16	54228252	54228334	12	0.46217	0.17314	0.289028	5.50E-12	3.10E-09	8.57E-10	5.54E-07	--	--	--	--	--	chr16_54228224_54228479	--	--	--	--
chr17	7486235	7486597	48	0.64847	0.47097	0.177507	5.80E-12	2.50E-07	8.97E-10	1.98E-05	LOC100996842,MPDU1	MPDU1	LOC100996842	LOC100996842	CD68	chr17_7486285_7487431	chr17	LOC100996842	LOC100996842,MPDU1	cgi10100
chr7	27169913	27170161	61	0.467	0.33914	0.127858	5.80E-12	7.40E-08	8.97E-10	7.25E-06	HOXA4	--	HOXA4	--	HOXA-AS2	chr7_27169572_27170638	--	HOXA4	HOXA4	cgi24138
chrX	154612248	154612348	22	0.21311	0.36347	-0.150364	5.80E-12	1.30E-08	8.97E-10	1.79E-06	MIR1184-2,F8A2	--	F8A2	--	H2AFB2,MIR1184-2	chrX_154611505_154612637	chrX	F8A2	MIR1184-2,F8A2	cgi28505
chr16	1584268	1584403	26	0.47705	0.63269	-0.155641	6.00E-12	6.30E-11	9.23E-10	2.07E-08	--	--	TMEM204	IFT140	--	chr16_1583809_1584641	--	TMEM204,IFT140	--	--
chr22	51136060	51136173	33	0.24965	0.50603	-0.256384	6.00E-12	5.30E-09	9.23E-10	8.67E-07	--	--	SHANK3	SHANK3	--	chr22_51135670_51136118	chr22	SHANK3	--	--
chr8	145755393	145755665	38	0.47984	0.65475	-0.174904	6.10E-12	8.60E-08	9.37E-10	8.05E-06	C8orf82	C8orf82	ARHGAP39	--	--	chr8_145751955_145756326	--	ARHGAP39	--	cgi26258
chr7	4864866	4865079	20	0.60283	0.81937	-0.216533	6.20E-12	2.00E-07	9.50E-10	1.64E-05	--	--	--	RADIL	--	--	--	RADIL	--	--
chr20	62427517	62427703	27	0.4518	0.68593	-0.234123	6.40E-12	9.90E-08	9.75E-10	9.10E-06	--	--	--	ZBTB46	--	--	--	ZBTB46	--	--
chrX	149737495	149737550	20	0.4961	0.22993	0.266167	6.40E-12	3.50E-07	9.75E-10	2.53E-05	MTM1	--	--	MTM1	--	chrX_149736720_149737756	--	MTM1	MTM1	cgi28395
chr19	46181287	46181559	30	0.23271	0.40249	-0.169778	6.50E-12	3.60E-08	9.88E-10	4.04E-06	--	--	GIPR	GIPR	--	chr19_46181220_46181455	chr19	GIPR	--	--
chr9	138135793	138136098	28	0.45069	0.2743	0.176393	6.70E-12	2.20E-06	1.02E-09	0.000107798	--	--	--	--	--	chr9_138136050_138136294	chr9	--	--	--
chr22	51158436	51158679	21	0.72894	0.53876	0.190175	6.80E-12	4.50E-10	1.03E-09	1.08E-07	--	--	SHANK3	SHANK3	--	chr22_51158386_51160060	--	SHANK3	--	--
chr8	86786345	86788316	198	0.76351	0.89754	-0.178565	6.80E-12	4.60E-09	1.03E-09	7.73E-07	REXO1L2P	--	REXO1L2P	--	REXO1L2P	chr8_86787001_86788828	chr8	REXO1L2P	REXO1L2P	cgi25835
chr2	241758339	241758689	31	0.28487	0.14182	0.143054	6.90E-12	5.50E-08	1.04E-09	5.66E-06	--	--	--	KIF1A	--	chr2_241758141_241760783	--	KIF1A	--	cgi16216
chr14	61747095	61747277	32	0.12606	0.27214	-0.146073	7.20E-12	2.30E-07	1.08E-09	1.83E-05	--	--	TMEM30B	--	--	chr14_61746804_61748141	--	TMEM30B	--	--
chr17	48628180	48628409	20	0.41025	0.64458	-0.234333	7.20E-12	7.10E-08	1.08E-09	6.99E-06	--	--	SPATA20	SPATA20	--	--	--	SPATA20	--	--
chrX	48690502	48690591	22	0.58297	0.38255	0.200424	7.20E-12	3.10E-07	1.08E-09	2.31E-05	--	--	PCSK1N	--	--	chrX_48689589_48690827	--	PCSK1N	--	--
chr10	81466473	81466803	14	0.3385	0.78136	-0.442857	7.30E-12	3.90E-09	1.09E-09	6.75E-07	--	--	NUTM2B	NUTM2B-AS1,NUTM2B	--	--	--	NUTM2B-AS1,NUTM2B	--	--
chr10	75488975	75489177	26	0.64226	0.41714	0.225115	7.70E-12	1.70E-07	1.15E-09	1.42E-05	GLUD1P3	GLUD1P3	--	BMS1P4	--	--	chr10	BMS1P4	--	--
chr20	260059	260139	11	0.47173	0.80552	-0.333788	7.90E-12	3.20E-11	1.17E-09	1.16E-08	--	--	--	C20orf96	--	chr20_259789_260148	--	C20orf96	--	--
chr10	22843560	22843750	11	0.36127	0.69821	-0.336939	8.60E-12	3.50E-10	1.27E-09	8.81E-08	--	--	--	PIP4K2A	--	--	--	PIP4K2A	--	--
chr1	247511364	247511467	23	0.48829	0.66909	-0.180797	8.90E-12	1.80E-07	1.31E-09	1.49E-05	--	--	--	--	--	--	--	--	--	--
chr16	31488708	31488853	20	0.32733	0.62187	-0.294533	8.90E-12	4.50E-10	1.31E-09	1.08E-07	--	--	TGFB1I1	--	--	chr16_31487152_31488967	--	TGFB1I1	--	--
chr22	43434432	43434544	16	0.9544	0.6375	0.316896	9.00E-12	3.20E-12	1.32E-09	1.64E-09	LOC100506679	LOC100506679	--	--	TTLL1	--	--	--	LOC100506679	--
chr11	31833092	31833142	11	0.35967	0.04903	0.310636	9.40E-12	2.40E-12	1.37E-09	1.25E-09	PAX6	PAX6	--	PAX6	--	chr11_31831620_31839038	--	PAX6	PAX6	cgi3993
chr5	176827169	176827474	37	0.5027	0.2426	0.260099	9.40E-12	3.50E-12	1.37E-09	1.76E-09	PFN3	--	PFN3	--	SLC34A1,F12	chr5_176827081_176827754	chr5	PFN3	PFN3	cgi21465
chr8	86776858	86777135	24	0.63304	0.85562	-0.222583	9.40E-12	1.60E-07	1.37E-09	1.34E-05	REXO1L9P	REXO1L9P	--	--	--	--	chr8	--	--	--
chr19	16178397	16178576	16	0.60644	0.32725	0.279188	9.50E-12	3.40E-07	1.38E-09	2.47E-05	TPM4	--	TPM4	TPM4	--	chr19_16178396_16178609	--	TPM4	TPM4	cgi13167
chr11	70508466	70508579	20	0.28597	0.52343	-0.237467	9.60E-12	7.80E-10	1.39E-09	1.74E-07	SHANK2	SHANK2	--	SHANK2	--	chr11_70508328_70508617	--	SHANK2	--	--
chr17	46800950	46801096	26	0.26177	0.07659	0.185179	9.90E-12	1.20E-08	1.43E-09	1.69E-06	PRAC2,PRAC1	PRAC2,PRAC1	PRAC2	PRAC2	MIR3185,HOXB13	chr17_46800945_46801288	chr17	PRAC2	PRAC2	cgi10813
chr11	76382148	76382335	34	0.14858	0.26469	-0.116108	1.00E-11	5.10E-07	1.44E-09	3.42E-05	LRRC32	LRRC32	--	--	--	chr11_76381449_76382295	chr11	--	LRRC32	cgi4610
chr16	67981981	67982157	23	0.62249	0.82291	-0.20042	1.00E-11	8.00E-08	1.44E-09	7.62E-06	--	--	SLC12A4	SLC12A4	--	--	--	SLC12A4	--	--
chr20	44879988	44880046	18	0.21807	0.37304	-0.154963	1.00E-11	5.30E-09	1.44E-09	8.67E-07	--	--	CDH22	--	--	chr20_44879699_44880288	--	CDH22	--	--
chr15	53098144	53098275	20	0.24063	0.094883	0.14575	1.10E-11	5.00E-08	1.56E-09	5.25E-06	--	--	--	--	--	chr15_53097561_53098476	chr15	--	--	--
chr17	79018157	79018354	22	0.61714	0.78142	-0.164288	1.10E-11	4.30E-07	1.56E-09	2.98E-05	--	--	--	BAIAP2	--	--	--	BAIAP2	--	--
chr19	4327367	4327556	18	0.23709	0.48889	-0.251796	1.10E-11	1.30E-07	1.56E-09	1.13E-05	--	--	STAP2	STAP2	--	chr19_4326878_4327380	chr19	STAP2	--	--
chr20	55201885	55201964	16	0.28083	0.12658	0.15425	1.10E-11	6.80E-08	1.56E-09	6.74E-06	--	--	--	--	--	chr20_55200279_55206789	--	--	--	cgi16801
chr4	113333051	113333270	26	0.81683	0.53971	0.277128	1.10E-11	1.10E-08	1.56E-09	1.58E-06	--	--	ALPK1	ALPK1	--	chr4_113332941_113333323	--	ALPK1	--	--
chrX	35929216	35929416	21	0.75059	0.90903	-0.158444	1.10E-11	9.40E-10	1.56E-09	2.05E-07	--	--	--	--	--	--	--	--	--	--
chr1	3456665	3456914	25	0.37655	0.21003	0.16652	1.20E-11	1.10E-06	1.68E-09	6.23E-05	--	--	--	MEGF6	--	--	--	MEGF6	--	--
chr16	1255694	1256132	41	0.77031	0.58779	0.18252	1.20E-11	1.40E-05	1.68E-09	0.000450114	--	--	CACNA1H	CACNA1H	--	--	chr16	CACNA1H	--	--
chr17	71451438	71451811	20	0.5777	0.314	0.2637	1.20E-11	3.50E-07	1.68E-09	2.53E-05	--	--	--	SDK2	--	--	--	SDK2	--	--
chr8	66548931	66549010	14	0.58602	0.22588	0.360143	1.20E-11	1.10E-09	1.68E-09	2.32E-07	--	--	--	--	--	--	--	--	--	--
chr9	137262038	137262218	20	0.56705	0.73075	-0.1637	1.20E-11	8.50E-08	1.68E-09	7.97E-06	--	--	--	RXRA	--	--	--	RXRA	--	--
chrX	109561452	109561585	20	0.48775	0.30445	0.1833	1.20E-11	7.00E-09	1.68E-09	1.10E-06	AMMECR1	AMMECR1	--	AMMECR1	--	chrX_109560703_109561534	chrX	AMMECR1	AMMECR1	cgi28205
chr17	37381291	37381651	21	0.38367	0.12735	0.256317	1.30E-11	1.60E-09	1.81E-09	3.19E-07	STAC2	--	--	STAC2	--	chr17_37380953_37382363	--	STAC2	STAC2	cgi10534
chr19	6475462	6475630	32	0.46275	0.28896	0.173792	1.30E-11	1.00E-06	1.81E-09	5.71E-05	--	--	DENND1C	DENND1C	--	chr19_6475222_6475998	chr19	DENND1C	--	--
chr1	161425992	161426116	26	0.46594	0.31431	0.151628	1.40E-11	1.30E-07	1.93E-09	1.13E-05	TRNAG21,TRNAL30,TRNAG13,TRNAE22,TRNAD13	TRNAG21,TRNAD13,TRNAL30,TRNAG13,TRNAE22	--	--	--	chr1_161410142_161442503	--	--	TRNAL30	cgi1862
chr11	504419	504555	39	0.12313	0.25441	-0.131282	1.40E-11	1.10E-09	1.93E-09	2.32E-07	--	--	--	RNH1	--	chr11_504189_504659	chr11	RNH1	--	--
chr19	3435377	3435493	19	0.087947	0.25274	-0.172615	1.40E-11	8.00E-11	1.93E-09	2.51E-08	--	--	--	NFIC	--	chr19_3434929_3435417	chr19	NFIC	--	--
chr2	206550280	206550326	17	0.24453	0.059216	0.185314	1.40E-11	8.40E-10	1.93E-09	1.86E-07	--	--	--	NRP2	--	chr2_206549599_206551316	--	NRP2	--	--
chr21	46975852	46976239	29	0.27644	0.12877	0.147667	1.40E-11	2.60E-06	1.93E-09	0.000120289	--	--	--	--	--	chr21_46975415_46976341	chr21	--	--	--
chr4	776504	776677	18	0.42985	0.61307	-0.183222	1.50E-11	1.20E-07	2.04E-09	1.06E-05	LOC100129917	LOC100129917	--	--	--	--	chr4	--	--	--
chr5	178367816	178368047	40	0.30423	0.14208	0.162142	1.50E-11	8.20E-09	2.04E-09	1.23E-06	ZNF454	ZNF454	--	--	--	chr5_178367620_178368725	--	--	ZNF454	cgi21514
chr8	86727534	86727958	57	0.82544	0.92867	-0.137409	1.50E-11	4.50E-07	2.04E-09	3.10E-05	REXO1L12P	--	REXO1L12P	--	--	chr8_86726566_86728398	--	REXO1L12P	REXO1L12P	cgi25831
chr9	102130653	102131196	25	0.32917	0.17463	0.154547	1.50E-11	3.50E-07	2.04E-09	2.53E-05	--	--	--	NAMA	--	--	--	NAMA	--	--
chr9	79143679	79143852	24	0.94214	0.82038	0.121764	1.50E-11	2.60E-07	2.04E-09	2.04E-05	--	--	--	--	--	--	--	--	--	--
chrX	152953895	152954337	47	0.2134	0.3144	-0.101	1.50E-11	7.60E-10	2.04E-09	1.71E-07	SLC6A8	SLC6A8	SLC6A8	SLC6A8	--	--	--	SLC6A8	SLC6A8	--
chr17	66195069	66195300	49	0.26045	0.11207	0.148381	1.60E-11	5.60E-09	2.15E-09	9.14E-07	LOC440461	--	LOC440461	--	--	chr17_66192363_66195873	chr17	LOC440461	LOC440461	cgi11040
chr17	79860504	79860697	38	0.28525	0.18307	0.102175	1.60E-11	1.00E-07	2.15E-09	9.10E-06	--	--	NPB,PCYT2	--	PCYT2	chr17_79859808_79860963	--	NPB,PCYT2	--	cgi11372
chr19	17346071	17346459	64	0.18596	0.33432	-0.208795	1.60E-11	2.60E-08	2.15E-09	3.11E-06	--	--	NR2F6	NR2F6	--	chr19_17346165_17346886	chr19	NR2F6	--	--
chr2	242549764	242549980	41	0.040407	0.15114	-0.110732	1.60E-11	1.50E-14	2.15E-09	1.26E-11	--	--	--	THAP4	--	chr2_242549373_242549995	--	THAP4	--	--
chr4	85418936	85419058	27	0.23653	0.10785	0.128679	1.60E-11	1.50E-09	2.15E-09	3.02E-07	NKX6-1	--	NKX6-1	--	--	chr4_85417659_85420799	--	NKX6-1	NKX6-1	cgi19950
chr11	120008241	120008491	24	0.907	0.76065	0.146347	1.70E-11	5.50E-08	2.25E-09	5.66E-06	TRIM29	--	TRIM29	--	--	chr11_120008046_120008710	--	TRIM29	TRIM29	cgi4843
chr13	28552437	28552535	31	0.28663	0.15619	0.130441	1.70E-11	3.50E-06	2.25E-09	0.000151553	--	--	URAD	--	--	chr13_28551514_28552973	chr13	URAD	--	--
chr17	79071304	79071520	23	0.20054	0.39493	-0.194391	1.70E-11	3.40E-07	2.25E-09	2.47E-05	--	--	--	BAIAP2	--	--	--	BAIAP2	--	--
chr19	15523455	15523649	16	0.58133	0.78565	-0.204313	1.70E-11	6.70E-09	2.25E-09	1.07E-06	--	--	--	AKAP8L	--	--	--	AKAP8L	--	--
chr19	20279740	20280214	37	0.90756	0.76463	0.142928	1.70E-11	5.50E-08	2.25E-09	5.66E-06	--	--	--	ZNF486	--	--	--	ZNF486	--	--
chr4	40204714	40204888	26	0.55846	0.78267	-0.224205	1.70E-11	7.20E-10	2.25E-09	1.65E-07	--	--	--	RHOH	--	--	--	RHOH	--	--
chr8	139508998	139509074	21	0.27173	0.097746	0.173984	1.70E-11	8.30E-08	2.25E-09	7.86E-06	FAM135B	FAM135B	FAM135B	--	--	chr8_139508795_139509774	--	FAM135B	FAM135B	cgi26019
chr15	96960466	96960673	28	0.19108	0.073952	0.117131	1.80E-11	2.30E-07	2.38E-09	1.83E-05	--	--	--	--	--	chr15_96959341_96960531	chr15	--	--	--
chrY	542110	542170	19	0.052982	0.21412	-0.16114	1.80E-11	2.20E-09	2.38E-09	4.18E-07	--	--	--	SHOX	--	chrY_540429_542197	chrY	SHOX	--	--
chr1	24229250	24229313	20	0.22857	0.4935	-0.264933	1.90E-11	7.10E-09	2.50E-09	1.10E-06	BTBD6P1	--	BTBD6P1	CNR2	--	chr1_24229115_24229537	--	CNR2,BTBD6P1	BTBD6P1	cgi654
chrX	68724553	68724712	31	0.38344	0.19831	0.185129	1.90E-11	3.80E-10	2.50E-09	9.45E-08	FAM155B	FAM155B	--	--	--	chrX_68723731_68726051	--	--	FAM155B	cgi28057
chr10	73156210	73156457	40	0.31149	0.18233	0.129167	2.00E-11	1.60E-07	2.62E-09	1.34E-05	CDH23	CDH23	--	--	--	chr10_73156164_73157954	--	--	CDH23	cgi2928
chr9	136427784	136428421	51	0.7283	0.5428	0.185503	2.00E-11	3.30E-07	2.62E-09	2.43E-05	--	--	--	ADAMTSL2	--	chr9_136427544_136428142	chr9	ADAMTSL2	--	--
chr14	103674229	103674585	37	0.27623	0.50369	-0.227459	2.10E-11	2.20E-06	2.73E-09	0.000107798	--	--	--	--	--	chr14_103673773_103674343	chr14	--	--	--
chr2	25499897	25500317	53	0.24653	0.40857	-0.162031	2.10E-11	9.40E-09	2.73E-09	1.39E-06	--	--	--	DNMT3A	--	chr2_25499763_25500429	--	DNMT3A	--	--
chr6	112375301	112375640	17	0.852	0.65047	0.201529	2.10E-11	2.10E-07	2.73E-09	1.70E-05	WISP3	WISP3	WISP3	WISP3	--	--	--	WISP3	WISP3	--
chr8	86748997	86750503	142	0.79694	0.90514	-0.128782	2.20E-11	2.50E-06	2.85E-09	0.00011688	--	--	--	--	--	chr8_86748020_86749847	chr8	--	--	--
chr9	104500338	104500488	23	0.20975	0.068812	0.140942	2.20E-11	2.60E-07	2.85E-09	2.04E-05	GRIN3A	--	GRIN3A	--	--	chr9_104499849_104501076	--	GRIN3A	GRIN3A	cgi26859
chr15	51337414	51337555	15	0.54833	0.81564	-0.267311	2.30E-11	2.60E-07	2.96E-09	2.04E-05	--	--	--	--	--	--	--	--	--	--
chr21	46847547	46847763	23	0.47981	0.24907	0.230739	2.30E-11	1.50E-08	2.96E-09	2.01E-06	--	--	--	COL18A1	--	chr21_46847505_46847773	--	COL18A1	--	--
chr8	86815150	86815424	42	0.73156	0.90613	-0.172406	2.30E-11	4.40E-07	2.96E-09	3.04E-05	REXO1L4P	--	REXO1L4P	--	--	chr8_86814469_86816296	--	REXO1L4P	REXO1L4P	cgi25837
chr1	1007899	1008628	31	0.45095	0.7011	-0.250151	2.50E-11	8.40E-07	3.21E-09	5.03E-05	--	--	RNF223	RNF223	--	--	--	RNF223	--	--
chr17	8868950	8869005	17	0.051373	0.22714	-0.175765	2.50E-11	8.90E-10	3.21E-09	1.95E-07	PIK3R5	--	PIK3R5	--	--	chr17_8868469_8869372	--	PIK3R5	PIK3R5	cgi10159
chr1	9243292	9243543	25	0.19655	0.43892	-0.242373	2.60E-11	2.80E-06	3.30E-09	0.000128301	MIR34AHG	MIR34AHG	--	LINC01759	--	chr1_9242167_9243827	--	LINC01759	--	cgi380
chr19	1465679	1465937	20	0.14588	0.3997	-0.253817	2.60E-11	1.40E-07	3.30E-09	1.20E-05	--	--	APC2	--	--	chr19_1465206_1471241	--	APC2	--	--
chr19	3483209	3483358	30	0.5299	0.3188	0.2111	2.60E-11	3.10E-07	3.30E-09	2.31E-05	--	--	--	--	--	chr19_3482627_3483429	chr19	--	--	--
chr20	21490328	21490764	23	0.094478	0.2829	-0.18842	2.60E-11	4.90E-08	3.30E-09	5.19E-06	--	--	--	--	NKX2-2	chr20_21485932_21496714	--	--	--	cgi16460
chrX	48554729	48554999	43	0.37571	0.2615	0.114209	2.60E-11	3.20E-09	3.30E-09	5.70E-07	SUV39H1	SUV39H1	--	SUV39H1	--	chrX_48554969_48555563	chrX	SUV39H1	SUV39H1	cgi27927
chr10	96990828	96991108	15	0.33816	0.69482	-0.356667	2.70E-11	4.80E-08	3.41E-09	5.10E-06	--	--	--	--	--	--	--	--	--	--
chr8	21876557	21876838	21	0.73983	0.50235	0.237476	2.70E-11	2.80E-06	3.41E-09	0.000128301	--	--	--	--	--	--	--	--	--	--
chr8	41655233	41655692	25	0.47012	0.25332	0.2168	2.80E-11	1.70E-09	3.53E-09	3.33E-07	ANK1	ANK1	--	ANK1	--	chr8_41654875_41655984	--	ANK1	ANK1	cgi25622
chr1	39957930	39957956	13	0.22846	0.41705	-0.18859	2.90E-11	6.60E-08	3.64E-09	6.61E-06	--	--	BMP8A	--	--	chr1_39956424_39958137	--	BMP8A	--	cgi927
chr6	106442859	106442952	22	0.069136	0.19348	-0.124348	2.90E-11	1.30E-08	3.64E-09	1.79E-06	--	--	--	--	--	chr6_106441986_106442912	chr6	--	--	--
chr9	1042425	1042666	47	0.41928	0.27708	0.142199	2.90E-11	7.50E-07	3.64E-09	4.63E-05	--	--	--	--	--	chr9_1042417_1042973	--	--	--	--
chr16	61835493	61835708	29	0.84203	0.6734	0.168632	3.00E-11	5.00E-06	3.75E-09	0.000204809	--	--	--	CDH8	--	--	--	CDH8	--	--
chr2	121067665	121067807	16	0.93885	0.77002	0.168833	3.00E-11	7.20E-07	3.75E-09	4.47E-05	--	--	--	--	--	--	--	--	--	--
chr17	1960972	1961083	18	0.33419	0.60989	-0.275704	3.10E-11	1.00E-09	3.86E-09	2.17E-07	--	--	HIC1	--	--	chr17_1952919_1962328	--	HIC1	--	cgi9960
chr19	30016936	30017041	36	0.30835	0.19004	0.118315	3.10E-11	3.10E-07	3.86E-09	2.31E-05	VSTM2B,LOC284395	VSTM2B,LOC284395	--	--	--	chr19_30015781_30021367	--	--	VSTM2B,LOC284395	cgi13415
chr20	60596446	60596921	36	0.72644	0.5804	0.146037	3.30E-11	3.50E-09	4.09E-09	6.15E-07	--	--	--	TAF4	--	--	--	TAF4	--	--
chr8	49513194	49513449	13	0.89813	0.70823	0.189897	3.30E-11	3.40E-08	4.09E-09	3.82E-06	--	--	--	LOC101929268	--	--	--	LOC101929268	--	--
chr2	90528025	90528149	23	0.81454	0.57491	0.239623	3.50E-11	2.50E-10	4.30E-09	6.67E-08	--	--	--	--	--	--	--	--	--	--
chr4	757137	757376	10	0.30347	0.85887	-0.5554	3.50E-11	1.50E-09	4.30E-09	3.02E-07	--	--	--	PCGF3	--	--	--	PCGF3	--	--
chr7	45299765	45299816	22	0.1545	0.050894	0.103606	3.50E-11	7.90E-08	4.30E-09	7.56E-06	--	--	--	--	--	--	--	--	--	--
chr9	101706199	101706253	20	0.049317	0.16653	-0.117217	3.50E-11	1.60E-05	4.30E-09	0.000474204	COL15A1	--	COL15A1	--	--	chr9_101705907_101706682	--	COL15A1	COL15A1	cgi26837
chr1	28199255	28199703	38	0.045412	0.15639	-0.110974	3.60E-11	1.60E-07	4.41E-09	1.34E-05	THEMIS2	--	--	THEMIS2	--	chr1_28199031_28199257	chr1	THEMIS2	THEMIS2	cgi743
chr4	134073099	134073196	15	0.4406	0.071867	0.368733	3.60E-11	2.90E-09	4.41E-09	5.26E-07	--	--	PCDH10	--	--	chr4_134071662_134073628	--	PCDH10	--	--
chr1	239550577	239550828	16	0.18798	0.045063	0.142917	3.70E-11	3.90E-08	4.51E-09	4.31E-06	CHRM3	--	--	CHRM3	--	chr1_239550108_239551339	--	CHRM3	CHRM3	cgi2386
chr18	13641584	13641679	18	0.42719	0.64872	-0.221537	3.70E-11	2.00E-10	4.51E-09	5.55E-08	LDLRAD4	LDLRAD4	--	LDLRAD4	--	chr18_13641584_13642415	--	LDLRAD4	LDLRAD4	cgi11646
chr6	50818247	50818361	35	0.21405	0.098324	0.115724	3.80E-11	1.80E-08	4.62E-09	2.32E-06	--	--	--	--	--	chr6_50818180_50818431	--	--	--	--
chr13	110522010	110522265	21	0.47814	0.26719	0.210952	3.90E-11	4.00E-08	4.71E-09	4.37E-06	--	--	--	--	--	chr13_110521979_110522266	--	--	--	--
chr13	70681916	70682350	37	0.13346	0.24767	-0.114207	3.90E-11	4.50E-08	4.71E-09	4.83E-06	KLHL1	--	KLHL1	ATXN8OS	--	chr13_70681732_70682219	chr13	KLHL1,ATXN8OS	KLHL1	--
chr19	49000955	49001061	16	0.71204	0.34377	0.368271	3.90E-11	3.30E-07	4.71E-09	2.43E-05	--	--	LMTK3	--	--	chr19_49000561_49001149	chr19	LMTK3	--	--
chr8	86566773	86567242	41	0.83578	0.93128	-0.114588	3.90E-11	1.30E-07	4.71E-09	1.13E-05	--	--	--	--	--	chr8_86566584_86568411	--	--	--	--
chr15	32639413	32639548	17	0.26639	0.10516	0.161235	4.10E-11	6.20E-08	4.93E-09	6.34E-06	--	--	--	--	--	chr15_32638144_32639476	chr15	--	--	--
chr3	62860147	62860224	17	0.030608	0.18455	-0.153941	4.10E-11	3.40E-07	4.93E-09	2.47E-05	--	--	--	CADPS	--	chr3_62859617_62861190	--	CADPS	--	cgi18655
chr11	72982234	72982776	36	0.65164	0.79822	-0.146583	4.20E-11	2.70E-08	5.01E-09	3.21E-06	P2RY6	P2RY6	--	P2RY6	--	--	--	P2RY6	P2RY6	--
chr7	87229763	87229856	28	0.10027	0.23976	-0.139488	4.20E-11	6.10E-09	5.01E-09	9.85E-07	--	--	--	ABCB1	--	chr7_87229551_87229890	chr7	ABCB1	--	--
chr8	86567265	86567608	54	0.78474	0.92223	-0.134389	4.20E-11	2.50E-07	5.01E-09	1.98E-05	--	--	--	--	--	chr8_86566584_86568411	--	--	--	--
chr9	71794649	71794711	11	0.57118	0.814	-0.242818	4.20E-11	2.40E-08	5.01E-09	2.92E-06	--	--	--	TJP2	--	--	--	TJP2	--	--
chr20	51589714	51589822	19	0.18761	0.35879	-0.171175	4.30E-11	3.40E-06	5.11E-09	0.000148777	--	--	TSHZ2	--	--	chr20_51589707_51590020	--	TSHZ2	--	--
chrX	64887501	64887585	18	0.2025	0.40441	-0.201907	4.30E-11	5.60E-07	5.11E-09	3.65E-05	MSN	MSN	MSN	--	--	chrX_64887549_64887837	chrX	MSN	MSN	cgi28039
chr15	47477224	47477363	17	0.22596	0.084039	0.141922	4.60E-11	6.70E-08	5.46E-09	6.66E-06	--	--	--	SEMA6D	--	chr15_47476369_47477499	--	SEMA6D	--	cgi7859
chr18	8063154	8063371	30	0.69726	0.51419	0.183067	4.70E-11	1.10E-06	5.56E-09	6.23E-05	--	--	--	PTPRM	--	--	--	PTPRM	--	--
chr19	46503653	46504469	41	0.18607	0.3303	-0.144236	4.70E-11	8.00E-07	5.56E-09	4.87E-05	--	--	--	CCDC61	--	chr19_46504108_46504330	chr19	CCDC61	--	--
chr8	86756659	86757021	43	0.79544	0.91909	-0.128729	4.80E-11	4.20E-08	5.66E-09	4.57E-06	--	--	--	--	--	chr8_86756440_86758267	--	--	--	--
chr1	156890412	156890458	15	0.031044	0.15089	-0.119844	4.90E-11	1.00E-08	5.76E-09	1.46E-06	LRRC71	LRRC71	LRRC71	--	--	chr1_156890243_156890806	--	LRRC71	LRRC71	cgi1815
chr17	39216109	39216297	37	0.85385	0.74859	0.105252	5.10E-11	2.70E-06	5.98E-09	0.00012436	KRTAP2-3	--	KRTAP2-3	--	--	--	--	KRTAP2-3	KRTAP2-3	--
chr12	122688885	122688944	25	0.016653	0.16316	-0.146507	5.20E-11	2.90E-09	6.09E-09	5.26E-07	--	--	--	B3GNT4	LRRC43	chr12_122687800_122689106	--	B3GNT4	--	cgi5927
chr11	133703236	133703550	35	0.74909	0.8943	-0.14521	5.30E-11	6.40E-07	6.18E-09	4.09E-05	--	--	--	--	--	chr11_133703052_133703708	--	--	--	--
chr2	131797606	131797775	33	0.47563	0.67191	-0.196283	5.30E-11	1.70E-08	6.18E-09	2.22E-06	--	--	ARHGEF4	ARHGEF4	--	chr2_131797362_131798088	--	ARHGEF4	--	--
chr19	16437598	16437831	42	0.49162	0.6834	-0.191786	5.40E-11	2.70E-07	6.29E-09	2.10E-05	--	--	KLF2	KLF2	--	chr19_16435202_16438064	--	KLF2	--	cgi13173
chr6	2953026	2953305	23	0.46159	0.73072	-0.26913	5.50E-11	3.40E-06	6.38E-09	0.000148777	--	--	SERPINB6	SERPINB6	--	--	--	SERPINB6	--	--
chr8	142367775	142367991	26	0.62109	0.47468	0.14641	5.50E-11	5.10E-06	6.38E-09	0.000208493	--	--	GPR20	--	--	chr8_142367050_142367860	chr8	GPR20	--	--
chr5	14730950	14731327	20	0.66087	0.8837	-0.222833	5.70E-11	2.00E-06	6.60E-09	0.00010086	--	--	--	ANKH	--	--	--	ANKH	--	--
chr10	119302788	119302937	31	0.089538	0.19598	-0.106441	5.80E-11	2.30E-08	6.70E-09	2.83E-06	EMX2OS	EMX2OS	EMX2	EMX2OS	--	chr10_119301321_119305368	--	EMX2,EMX2OS	--	cgi3330
chr17	79949969	79950241	27	0.54988	0.40123	0.148642	5.90E-11	3.80E-06	6.78E-09	0.000161617	--	--	--	ASPSCR1	--	--	chr17	ASPSCR1	--	--
chr6	168720329	168720437	32	0.14507	0.30225	-0.157177	5.90E-11	9.00E-08	6.78E-09	8.33E-06	DACT2	DACT2	DACT2	DACT2	--	chr6_168719681_168720495	--	DACT2	DACT2	cgi22779
chr7	1856960	1857397	72	0.84154	0.94381	-0.102264	5.90E-11	7.40E-09	6.78E-09	1.13E-06	--	--	--	MAD1L1	--	--	--	MAD1L1	--	--
chr6	41606073	41606282	17	0.11706	0.241	-0.123941	6.10E-11	2.50E-09	7.00E-09	4.68E-07	MDFI	MDFI	MDFI	MDFI	--	chr6_41604583_41606663	chr6	MDFI	MDFI	cgi22128
chr20	25061986	25062313	40	0.38391	0.24899	0.134917	6.20E-11	1.10E-06	7.10E-09	6.23E-05	--	--	VSX1	VSX1	--	chr20_25061761_25062928	chr20	VSX1	--	--
chr9	35036386	35036513	17	0.44347	0.63545	-0.19198	6.30E-11	5.90E-07	7.20E-09	3.80E-05	--	--	--	--	--	--	--	--	--	--
chr10	60936906	60936981	25	0.49892	0.26792	0.231	6.50E-11	2.50E-06	7.40E-09	0.00011688	CCEPR,PHYHIPL	CCEPR,PHYHIPL	--	PHYHIPL	--	chr10_60935827_60937049	--	PHYHIPL	PHYHIPL	cgi2858
chr17	5800913	5801044	18	0.18669	0.060185	0.1265	6.50E-11	1.00E-08	7.40E-09	1.46E-06	--	--	--	LOC339166	--	--	--	LOC339166	--	--
chr18	77417250	77417510	23	0.70407	0.49645	0.207623	6.60E-11	5.00E-07	7.50E-09	3.38E-05	--	--	--	LOC284241	--	--	--	LOC284241	--	--
chr12	49948949	49949091	18	0.53069	0.75826	-0.227574	6.80E-11	2.20E-07	7.70E-09	1.77E-05	--	--	--	KCNH3	--	--	--	KCNH3	--	--
chr2	3469176	3469453	19	0.90114	0.77888	0.122263	6.80E-11	4.30E-10	7.70E-09	1.05E-07	--	--	TRAPPC12	TRAPPC12	--	--	--	TRAPPC12	--	--
chr1	1267086	1267505	57	0.63449	0.48311	0.161618	6.90E-11	4.20E-05	7.80E-09	0.00099488	TAS1R3	--	TAS1R3	TAS1R3	--	chr1_1267435_1268986,chr1_1267085_1267286	chr1	TAS1R3	TAS1R3	cgi81
chr1	27190144	27190406	27	0.6019	0.40875	0.193148	7.20E-11	7.60E-08	8.11E-09	7.37E-06	--	--	SFN	--	--	--	chr1	SFN	--	--
chrX	19361771	19361894	15	0.17384	0.44247	-0.268622	7.20E-11	2.30E-10	8.11E-09	6.27E-08	PDHA1	PDHA1	--	--	--	chrX_19361726_19362479	--	--	PDHA1	cgi27780
chr7	4344585	4344942	22	0.84418	0.65974	0.184439	7.40E-11	1.10E-06	8.32E-09	6.23E-05	--	--	--	--	--	--	--	--	--	--
chr1	16554170	16554403	35	0.37726	0.58698	-0.209724	7.50E-11	7.50E-06	8.40E-09	0.000274324	--	--	--	--	--	--	chr1	--	--	--
chr15	93350812	93351024	36	0.67703	0.83889	-0.161861	7.50E-11	5.10E-07	8.40E-09	3.42E-05	--	--	--	--	--	--	chr15	--	--	--
chr10	133109543	133109797	38	0.16299	0.33157	-0.168579	7.70E-11	9.90E-08	8.60E-09	9.10E-06	TCERG1L	--	TCERG1L	TCERG1L	--	chr10_133109193_133111052	--	TCERG1L	TCERG1L	cgi3445
chr12	52317217	52317476	30	0.29837	0.51457	-0.2162	7.70E-11	6.70E-08	8.60E-09	6.66E-06	--	--	--	--	ACVRL1	--	--	--	--	--
chr13	19240431	19240592	27	0.90957	0.76346	0.146111	8.00E-11	8.00E-07	8.90E-09	4.87E-05	--	--	FEM1AP4	--	--	--	chr13	FEM1AP4	--	--
chr4	44450068	44450358	21	0.10392	0.22373	-0.11981	8.00E-11	3.10E-07	8.90E-09	2.31E-05	KCTD8	--	KCTD8	--	--	chr4_44449386_44451133	--	KCTD8	KCTD8	cgi19782
chr17	79495561	79495785	16	0.28798	0.60425	-0.316271	8.10E-11	3.30E-09	8.99E-09	5.83E-07	FSCN2	--	FSCN2	--	--	chr17_79495005_79496291	--	FSCN2	FSCN2	cgi11345
chr7	127672448	127672579	11	0.38894	0.080061	0.308879	8.30E-11	7.20E-11	9.20E-09	2.30E-08	LRRC4	LRRC4	--	SND1	--	chr7_127671158_127672853	--	SND1	--	--
chr16	2080660	2081140	23	0.71116	0.87636	-0.165203	8.50E-11	2.90E-08	9.40E-09	3.39E-06	--	--	--	SLC9A3R2	--	--	--	SLC9A3R2	--	--
chr2	172949349	172949665	24	0.13371	0.025583	0.108125	8.70E-11	1.60E-09	9.61E-09	3.19E-07	DLX1	DLX1	--	--	--	chr2_172949242_172950126	chr2	--	--	--
chr14	87597333	87597408	14	0.56567	0.77017	-0.2045	8.80E-11	8.10E-07	9.70E-09	4.91E-05	--	--	--	--	--	--	--	--	--	--
chr19	13210408	13210504	15	0.59216	0.77696	-0.1848	8.90E-11	4.30E-10	9.79E-09	1.05E-07	--	--	LYL1	--	NFIX	chr19_13208343_13210525	--	LYL1	--	--
chr8	144895382	144895814	26	0.69577	0.8449	-0.149128	9.00E-11	1.10E-08	9.89E-09	1.58E-06	MIR937	MIR937	SCRIB	SCRIB	--	--	chr8	SCRIB	MIR937	--
chr1	39326766	39326907	16	0.91027	0.59765	0.312625	9.30E-11	9.40E-07	1.02E-08	5.48E-05	RRAGC	RRAGC	--	--	MYCBP,GJA9-MYCBP	--	chr1	--	--	--
chr7	137831774	137832065	28	0.67564	0.80432	-0.128679	9.90E-11	1.20E-05	1.08E-08	0.000400946	--	--	--	--	--	--	--	--	--	--
chr17	77916814	77916997	16	0.36552	0.68179	-0.316271	1.00E-10	5.40E-07	1.09E-08	3.57E-05	--	--	--	TBC1D16	TBC1D16	chr17_77916684_77916916	chr17	TBC1D16	--	--
chr17	79428011	79428435	33	0.75073	0.58448	0.166242	1.00E-10	7.70E-08	1.09E-08	7.42E-06	--	--	BAHCC1	--	--	chr17_79427930_79429135	chr17	BAHCC1	--	--
chrX	40440209	40440365	25	0.19973	0.38649	-0.18676	1.00E-10	4.40E-08	1.09E-08	4.74E-06	ATP6AP2	ATP6AP2	ATP6AP2	ATP6AP2	--	chrX_40439739_40440705	--	ATP6AP2	ATP6AP2	cgi27869
chr10	8117015	8117190	14	0.6256	0.87345	-0.247857	1.10E-10	3.90E-06	1.19E-08	0.000165192	--	--	GATA3	--	GATA3	--	--	GATA3	--	--
chr16	17771774	17771974	29	0.80067	0.65238	0.148287	1.10E-10	8.30E-07	1.19E-08	4.99E-05	--	--	--	--	--	--	--	--	--	--
chr18	59001399	59001512	23	0.141	0.035377	0.105623	1.10E-10	1.20E-08	1.19E-08	1.69E-06	--	--	--	CDH20	--	chr18_59000683_59001692	--	CDH20	--	cgi11846
chr5	1137713	1137950	22	0.80986	0.63773	0.172136	1.10E-10	8.20E-06	1.19E-08	0.000296267	--	--	--	--	--	--	--	--	--	--
chr5	139026762	139026931	19	0.167	0.45911	-0.292105	1.10E-10	2.80E-06	1.19E-08	0.000128301	CXXC5	CXXC5	CXXC5	--	--	--	chr5	CXXC5	CXXC5	--
chr14	101539608	101539772	20	0.31755	0.15382	0.163733	1.20E-10	1.30E-07	1.28E-08	1.13E-05	--	--	--	--	MEG9	--	--	--	--	--
chr16	667245	667768	21	0.80146	0.55403	0.247429	1.20E-10	5.00E-08	1.28E-08	5.25E-06	--	--	RAB40C	RAB40C	--	--	--	RAB40C	--	--
chr17	7348652	7349095	20	0.0162	0.16425	-0.14805	1.20E-10	1.90E-08	1.28E-08	2.41E-06	CHRNB1	--	CHRNB1	CHRNB1	FGF11	chr17_7348274_7348830	chr17	CHRNB1	CHRNB1	cgi10092
chr17	76879957	76880319	20	0.63183	0.39377	0.238067	1.20E-10	6.60E-06	1.28E-08	0.000249324	--	--	--	TIMP2	--	--	--	TIMP2	--	--
chr18	14458530	14458682	15	0.12873	0.024133	0.1046	1.20E-10	3.20E-08	1.28E-08	3.64E-06	--	--	--	--	--	chr18_14458082_14459045	--	--	--	--
chr2	66666408	66666592	30	0.35606	0.48214	-0.126089	1.20E-10	4.60E-09	1.28E-08	7.73E-07	--	--	MEIS1-AS2	MEIS1	--	--	--	MEIS1-AS2,MEIS1	--	--
chr3	192618452	192618503	11	0.61694	0.87888	-0.261939	1.20E-10	2.90E-08	1.28E-08	3.39E-06	--	--	--	MB21D2	--	--	--	MB21D2	--	--
chr8	23260752	23260869	15	0.18884	0.069289	0.119556	1.20E-10	3.00E-07	1.28E-08	2.27E-05	--	--	--	LOXL2	--	chr8_23260442_23261867	--	LOXL2	--	cgi25510
chr1	228763239	228764311	164	0.69507	0.61653	0.122825	1.30E-10	1.40E-05	1.37E-08	0.000450114	RNA5S9,RNA5S8	RNA5S8,RNA5S9	RNA5S9	--	RNA5S9,RNA5S10	chr1_228744110_228784168	--	RNA5S9	RNA5S9	cgi2319
chr11	128392211	128392309	16	0.15973	0.0029167	0.156813	1.30E-10	1.20E-09	1.37E-08	2.50E-07	MIR6090,ETS1	MIR6090,ETS1	MIR6090,ETS1	ETS1	--	chr11_128391712_128392611	--	MIR6090,ETS1	MIR6090,ETS1	cgi4909
chr11	289876	289980	21	0.79786	0.9407	-0.142841	1.30E-10	7.60E-08	1.37E-08	7.37E-06	--	--	PGGHG	--	--	chr11_289771_290010	chr11	PGGHG	--	--
chr15	101514060	101514145	28	0.43973	0.62158	-0.181857	1.30E-10	2.30E-05	1.37E-08	0.000642182	--	--	LRRK1	--	--	chr15_101513245_101514323	--	LRRK1	--	--
chr17	72352808	72353424	159	0.11235	0.17974	-0.113808	1.30E-10	3.30E-06	1.37E-08	0.000146672	--	--	BTBD17	--	KIF19	chr17_72352827_72353798	chr17	BTBD17	--	--
chr18	37379664	37379898	19	0.34649	0.12419	0.222298	1.30E-10	1.40E-10	1.37E-08	3.96E-08	--	--	--	--	--	--	--	--	--	--
chr9	98784136	98784343	24	0.041806	0.18454	-0.142736	1.30E-10	2.50E-10	1.37E-08	6.67E-08	LINC00092	LINC00092	--	--	--	chr9_98783216_98784364	--	--	LINC00092	cgi26789
chrX	153598874	153599222	28	0.21788	0.40557	-0.18769	1.30E-10	1.40E-08	1.37E-08	1.90E-06	--	--	--	FLNA	--	chrX_153598874_153600604	--	FLNA	--	--
chr11	88242451	88242651	33	0.27732	0.42574	-0.148414	1.40E-10	6.10E-08	1.46E-08	6.25E-06	--	--	GRM5	GRM5-AS1	--	chr11_88241710_88242562	chr11	GRM5,GRM5-AS1	--	--
chr14	102050464	102050688	30	0.56711	0.38663	0.180478	1.40E-10	9.60E-07	1.46E-08	5.58E-05	--	--	--	--	--	--	chr14	--	--	--
chr17	72353446	72353573	17	0.085431	0.24135	-0.155922	1.40E-10	8.70E-11	1.46E-08	2.72E-08	--	--	BTBD17	--	KIF19	chr17_72352827_72353798	--	BTBD17	--	--
chr3	154842912	154843131	15	0.78893	0.52527	0.263667	1.40E-10	8.30E-09	1.46E-08	1.24E-06	--	--	--	MME	--	--	--	MME	--	--
chr6	27107001	27107290	36	0.14461	0.29606	-0.151454	1.40E-10	7.90E-10	1.46E-08	1.76E-07	HIST1H4I	HIST1H4I	HIST1H4I	HIST1H2BK	--	chr6_27107138_27107394	chr6	HIST1H2BK,HIST1H4I	HIST1H4I	cgi21828
chr8	1950091	1950321	49	0.18306	0.086755	0.110652	1.40E-10	4.60E-11	1.46E-08	1.58E-08	--	--	KBTBD11	--	--	chr8_1949245_1951390	--	KBTBD11	--	--
chr14	75800253	75801077	42	0.48421	0.62277	-0.138556	1.50E-10	1.00E-06	1.54E-08	5.71E-05	--	--	--	--	--	--	--	--	--	--
chr15	101436029	101436240	16	0.53746	0.79931	-0.261854	1.50E-10	1.20E-08	1.54E-08	1.69E-06	--	--	ALDH1A3,LOC101927751	ALDH1A3	--	--	--	ALDH1A3,LOC101927751	--	--
chr15	82335553	82335723	29	0.95505	0.8452	0.109851	1.50E-10	4.90E-06	1.54E-08	0.000201509	--	--	MEX3B	--	--	chr15_82335472_82339937	--	MEX3B	--	cgi8173
chr15	84323491	84323636	26	0.26281	0.13614	0.126667	1.50E-10	2.60E-08	1.54E-08	3.11E-06	--	--	--	ADAMTSL3	--	chr15_84322322_84323771	--	ADAMTSL3	--	cgi8205
chr19	8115163	8115415	24	0.060069	0.16299	-0.102917	1.50E-10	1.80E-09	1.54E-08	3.52E-07	--	--	--	--	--	chr19_8115250_8115524	chr19	--	--	--
chr7	1363147	1363360	33	0.41317	0.25176	0.161414	1.50E-10	1.30E-05	1.54E-08	0.000424103	--	--	--	--	--	chr7_1362811_1363643	--	--	--	--
chr7	105319352	105319820	40	0.46793	0.3332	0.134733	1.60E-10	1.30E-06	1.64E-08	7.08E-05	ATXN7L1	ATXN7L1	ATXN7L1	ATXN7L1	--	--	--	ATXN7L1	ATXN7L1	--
chr8	86826007	86827514	148	0.78156	0.89915	-0.179222	1.60E-10	2.80E-09	1.64E-08	5.11E-07	--	--	--	--	--	chr8_86826663_86828260	chr8	--	--	--
chr9	112542220	112542411	33	0.054818	0.16048	-0.105667	1.60E-10	3.00E-10	1.64E-08	7.81E-08	PALM2,PALM2-AKAP2	PALM2,PALM2-AKAP2	--	PALM2	--	chr9_112542131_112542667	--	PALM2	PALM2,PALM2-AKAP2	cgi26889
chrX	95940292	95940366	24	0.14874	0.29376	-0.145028	1.60E-10	5.30E-06	1.64E-08	0.000214274	--	--	--	DIAPH2	--	chrX_95939630_95940366	--	DIAPH2	--	cgi28136
chr1	208132327	208132576	39	0.3744	0.22273	0.151675	1.70E-10	2.20E-09	1.73E-08	4.18E-07	--	--	--	--	--	chr1_208132327_208133117	--	--	--	--
chr1	40599010	40599167	18	0.61333	0.81361	-0.200278	1.70E-10	3.50E-06	1.73E-08	0.000151553	--	--	LOC728602	--	--	chr1_40598508_40599209	--	LOC728602	--	cgi942
chr19	21689730	21689866	18	0.79654	0.54396	0.252574	1.70E-10	3.70E-07	1.73E-08	2.64E-05	--	--	--	ZNF429	--	--	chr19	ZNF429	--	--
chr8	102524812	102525126	16	0.46548	0.78098	-0.3155	1.70E-10	1.30E-08	1.73E-08	1.79E-06	--	--	--	GRHL2	--	--	--	GRHL2	--	--
chr7	90895893	90896100	26	0.84263	0.51956	0.351373	1.80E-10	2.80E-09	1.82E-08	5.11E-07	--	--	FZD1	--	--	chr7_90893567_90896683	--	FZD1	--	cgi24597
chr8	49468748	49468812	21	0.25262	0.048524	0.204095	1.80E-10	8.50E-08	1.82E-08	7.97E-06	--	--	--	LOC101929268	--	chr8_49468683_49468959	--	LOC101929268	--	--
chr12	14905801	14906052	13	0.91749	0.75031	0.167179	1.90E-10	1.90E-08	1.92E-08	2.41E-06	--	--	--	--	--	--	--	--	--	--
chr1	167408681	167408736	15	0.31593	0.1772	0.138733	2.00E-10	1.90E-08	2.00E-08	2.41E-06	--	--	--	CD247	--	chr1_167408512_167409137	--	CD247	--	--
chr1	82266300	82266418	23	0.19036	0.076971	0.113391	2.00E-10	4.60E-08	2.00E-08	4.92E-06	ADGRL2	--	--	ADGRL2	--	chr1_82265998_82269048	--	ADGRL2	ADGRL2	cgi1262
chr17	73585935	73586045	26	0.56669	0.35724	0.209449	2.00E-10	1.30E-06	2.00E-08	7.08E-05	--	--	MYO15B	--	--	chr17_73583838_73586337	--	MYO15B	--	cgi11119
chr17	77216435	77216592	12	0.099972	0.38644	-0.286472	2.00E-10	8.70E-08	2.00E-08	8.13E-06	--	--	--	RBFOX3	--	--	--	RBFOX3	--	--
chr2	20068591	20068702	15	0.072	0.26544	-0.193444	2.00E-10	3.20E-08	2.00E-08	3.64E-06	LINC00954	LINC00954	LINC00954	--	--	chr2_20068428_20068907	--	LINC00954	LINC00954	cgi14753
chr7	75017920	75018130	24	0.93203	0.70642	0.225611	2.00E-10	1.10E-07	2.00E-08	9.81E-06	--	--	--	--	--	--	--	--	--	--
chr8	143115233	143115549	16	0.83831	0.60019	0.238125	2.00E-10	3.80E-06	2.00E-08	0.000161617	--	--	--	--	--	--	--	--	--	--
chr19	19285264	19285577	26	0.79091	0.55833	0.232577	2.10E-10	2.10E-06	2.10E-08	0.000104714	--	--	--	BORCS8-MEF2B	--	--	--	BORCS8-MEF2B	--	--
chr11	124621674	124621959	19	0.31081	0.54384	-0.233035	2.20E-10	1.40E-07	2.17E-08	1.20E-05	VSIG2	--	--	VSIG2	ESAM	--	--	VSIG2	VSIG2	--
chr12	22094366	22094462	16	0.48596	0.30527	0.180687	2.20E-10	6.40E-06	2.17E-08	0.000243843	--	--	--	--	--	chr12_22093954_22095357	--	--	--	--
chr13	110960222	110960373	33	0.26221	0.11465	0.147566	2.20E-10	1.50E-07	2.17E-08	1.28E-05	COL4A1	COL4A1	COL4A2	COL4A2	--	chr13_110958891_110960590	chr13	COL4A2	--	cgi6598
chr16	46683423	46683570	16	0.78621	0.53544	0.250771	2.20E-10	7.10E-09	2.17E-08	1.10E-06	--	--	--	--	--	--	--	--	--	--
chr2	45240796	45240898	33	0.27607	0.46322	-0.187152	2.20E-10	5.10E-07	2.17E-08	3.42E-05	--	--	--	--	--	chr2_45240372_45241579	--	--	--	--
chr20	49358238	49358379	20	0.4065	0.58438	-0.177883	2.20E-10	2.00E-07	2.17E-08	1.64E-05	--	--	--	PARD6B	--	--	--	PARD6B	--	--
chr7	2902492	2902567	10	0.80747	0.95183	-0.144367	2.30E-10	1.40E-07	2.27E-08	1.20E-05	--	--	--	--	--	--	--	--	--	--
chr1	161411019	161411363	50	0.47088	0.35688	0.124152	2.40E-10	3.80E-05	2.35E-08	0.000917608	TRNAG30,TRNAD18,TRNAG7,TRNAL38	TRNAG30,TRNAD18,TRNAL38,TRNAG7	TRNAL38	--	--	chr1_161410142_161442503	--	TRNAL38	TRNAD18,TRNAL38	cgi1862
chr13	29107064	29107251	22	0.23982	0.38041	-0.140591	2.40E-10	1.50E-06	2.35E-08	7.84E-05	--	--	--	--	--	chr13_29106576_29107254	chr13	--	--	--
chr5	115298679	115298846	35	0.25403	0.4587	-0.244515	2.40E-10	7.90E-08	2.35E-08	7.56E-06	--	--	LVRN	--	--	chr5_115298350_115299137	chr5	LVRN	--	--
chr6	31822916	31823158	22	0.95839	0.78041	0.177985	2.40E-10	1.30E-07	2.35E-08	1.13E-05	--	--	--	--	--	--	--	--	--	--
chr18	77397903	77397992	14	0.20257	0.4759	-0.273333	2.50E-10	1.40E-06	2.44E-08	7.56E-05	--	--	--	--	LOC284241	chr18_77397556_77398898	--	--	--	--
chr21	43371223	43371474	20	0.77343	0.90285	-0.129417	2.50E-10	1.90E-08	2.44E-08	2.41E-06	--	--	--	C2CD2	--	--	chr21	C2CD2	--	--
chr3	47051504	47051651	21	0.58071	0.42081	0.159905	2.50E-10	4.00E-06	2.44E-08	0.000168738	NRADDP	NRADDP	--	--	NBEAL2	chr3_47050486_47051609	chr3	--	--	--
chr1	1475086	1475357	26	0.42169	0.22212	0.199577	2.60E-10	3.00E-07	2.52E-08	2.27E-05	TMEM240	--	TMEM240	TMEM240	SSU72	chr1_1474962_1475220	chr1	TMEM240	TMEM240	--
chr11	65324731	65325250	23	0.13596	0.27745	-0.141493	2.60E-10	1.50E-08	2.52E-08	2.01E-06	LTBP3	--	LTBP3	LTBP3	--	chr11_65325081_65326209	chr11	LTBP3	LTBP3	cgi4345
chr12	133159492	133159589	24	0.95672	0.83893	0.117792	2.60E-10	1.80E-08	2.52E-08	2.32E-06	--	--	FBRSL1	FBRSL1	MIR6763	chr12_133159225_133160576	--	FBRSL1	--	--
chr5	177411343	177411578	33	0.39839	0.2442	0.154192	2.60E-10	7.60E-08	2.52E-08	7.37E-06	--	--	--	--	--	chr5_177411342_177411939	chr5	--	--	--
chr5	76028790	76028979	15	0.70378	0.86322	-0.159444	2.60E-10	8.90E-07	2.52E-08	5.25E-05	--	--	F2R	--	--	--	--	F2R	--	--
chr1	32237885	32237997	17	0.2298	0.49582	-0.26602	2.70E-10	1.30E-07	2.59E-08	1.13E-05	--	--	--	--	--	chr1_32237827_32238661	--	--	--	--
chr10	7376013	7376149	16	0.72552	0.94148	-0.215958	2.70E-10	5.60E-07	2.59E-08	3.65E-05	--	--	--	SFMBT2	--	--	--	SFMBT2	--	--
chr19	50302638	50302777	15	0.70167	0.91036	-0.208689	2.70E-10	1.80E-07	2.59E-08	1.49E-05	--	--	AP2A1	AP2A1	--	--	chr19	AP2A1	--	--
chr5	140516628	140516907	57	0.70538	0.59144	0.113936	2.70E-10	2.30E-05	2.59E-08	0.000642182	--	--	PCDHB5	--	--	chr5_140516311_140517300	--	PCDHB5	--	--
chr7	20824147	20824270	32	0.35468	0.48218	-0.1275	2.70E-10	5.30E-06	2.59E-08	0.000214274	--	--	SP8	--	--	chr7_20823307_20825662	--	SP8	--	--
chr1	161418063	161418119	18	0.21448	0.10756	0.106926	2.80E-10	1.30E-07	2.67E-08	1.13E-05	TRNAE13,TRNAD11,TRNAG24,TRNAL5	TRNAD11,TRNAG24,TRNAE13,TRNAL5	TRNAD11	--	--	chr1_161410142_161442503	--	TRNAD11	TRNAD11	cgi1862
chr1	38461730	38461897	27	0.26275	0.12562	0.137136	2.80E-10	1.60E-08	2.67E-08	2.13E-06	--	--	--	--	FHL3	chr1_38461584_38461988	--	--	--	--
chr19	1908141	1908242	12	0.52192	0.22489	0.297028	2.80E-10	7.40E-10	2.67E-08	1.69E-07	--	--	--	SCAMP4,ADAT3	--	chr19_1908118_1908509	--	SCAMP4,ADAT3	--	--
chr2	170625345	170625449	21	0.27449	0.15741	0.117079	2.80E-10	7.90E-07	2.67E-08	4.84E-05	PTCHD3P2	PTCHD3P2	--	--	--	chr2_170624684_170625480	--	--	PTCHD3P2	cgi15686
chr20	39315625	39315740	17	0.27224	0.1239	0.148333	2.80E-10	5.50E-07	2.67E-08	3.62E-05	--	--	MAFB	--	--	--	chr20	MAFB	--	--
chr9	1051606	1051822	46	0.29583	0.13772	0.158109	2.80E-10	3.80E-07	2.67E-08	2.70E-05	--	--	DMRT2	--	--	chr9_1051819_1052240	chr9	DMRT2	--	--
chr17	40676467	40676598	9	0.33719	0.67952	-0.342333	2.90E-10	2.70E-09	2.75E-08	5.00E-07	--	--	--	--	ATP6V0A1	--	--	--	--	--
chr18	6414446	6414514	9	0.27678	0.025926	0.250852	2.90E-10	3.70E-11	2.75E-08	1.29E-08	L3MBTL4	--	--	L3MBTL4	--	chr18_6413959_6414873	--	L3MBTL4	L3MBTL4	cgi11578
chr3	49753299	49753433	11	0.56806	0.83915	-0.271091	2.90E-10	5.40E-08	2.75E-08	5.61E-06	--	--	RNF123	--	AMIGO3	--	--	RNF123	--	--
chr10	122708683	122708866	28	0.15537	0.31575	-0.160381	3.00E-10	6.60E-07	2.82E-08	4.20E-05	--	--	--	--	--	chr10_122708510_122708899	--	--	--	--
chr10	16563116	16563702	61	0.13767	0.24459	-0.123684	3.00E-10	1.10E-08	2.82E-08	1.58E-06	C1QL3	--	C1QL3	--	--	chr10_16561604_16563822	--	C1QL3	C1QL3	--
chr12	7280806	7280986	20	0.68778	0.84525	-0.157467	3.00E-10	3.10E-06	2.82E-08	0.000140086	CLSTN3	CLSTN3	RBP5	RBP5	--	--	--	RBP5	--	--
chr3	105072466	105072768	32	0.53957	0.67575	-0.136177	3.00E-10	2.80E-09	2.82E-08	5.11E-07	--	--	--	--	--	chr3_105072529_105072962	chr3	--	--	--
chr7	4250555	4250812	17	0.92124	0.74939	0.171843	3.00E-10	5.60E-07	2.82E-08	3.65E-05	--	--	--	SDK1	--	--	--	SDK1	--	--
chr19	13813408	13813492	16	0.59927	0.29746	0.301813	3.10E-10	3.40E-07	2.91E-08	2.47E-05	--	--	--	--	--	chr19_13813261_13813599	--	--	--	--
chrX	153059575	153059746	17	0.42675	0.2998	0.126941	3.10E-10	1.20E-07	2.91E-08	1.06E-05	SSR4,IDH3G	SSR4	IDH3G,SSR4	IDH3G	--	chrX_153059275_153060557	--	IDH3G,SSR4	IDH3G,SSR4	cgi28449
chr1	155097768	155098135	28	0.54215	0.72145	-0.179298	3.20E-10	1.60E-07	2.99E-08	1.34E-05	--	--	--	--	--	--	chr1	--	--	--
chr8	1497234	1497289	9	0.78678	0.40744	0.379333	3.20E-10	1.80E-10	2.99E-08	5.02E-08	--	--	DLGAP2	--	--	chr8_1496731_1497884	chr8	DLGAP2	--	--
chr1	3472985	3473499	36	0.83851	0.72439	0.11412	3.30E-10	1.80E-07	3.05E-08	1.49E-05	--	--	--	MEGF6	--	--	--	MEGF6	--	--
chr12	53359266	53359419	12	0.084694	0.24342	-0.158722	3.30E-10	3.70E-08	3.05E-08	4.12E-06	--	--	--	--	--	chr12_53359192_53359507	--	--	--	--
chr14	90991894	90992137	21	0.29956	0.16468	0.134873	3.30E-10	2.30E-09	3.05E-08	4.35E-07	--	--	--	--	--	chr14_90991767_90991982	chr14	--	--	--
chr17	71949108	71949246	12	0.036972	0.31247	-0.2755	3.30E-10	6.40E-11	3.05E-08	2.08E-08	--	--	--	--	--	chr17_71948478_71949255	--	--	--	--
chr19	4064042	4064178	26	0.20017	0.055538	0.144628	3.30E-10	3.80E-07	3.05E-08	2.70E-05	--	--	--	ZBTB7A	--	chr19_4064086_4067980	chr19	ZBTB7A	--	cgi12573
chr7	100199799	100200063	10	0.51943	0.86907	-0.349633	3.30E-10	3.00E-10	3.05E-08	7.81E-08	PCOLCE	PCOLCE	PCOLCE-AS1,PCOLCE	PCOLCE-AS1	FBXO24	--	chr7	PCOLCE-AS1,PCOLCE	PCOLCE	--
chr8	144302631	144302988	12	0.47119	0.22825	0.242944	3.30E-10	5.60E-07	3.05E-08	3.65E-05	--	--	--	--	--	--	--	--	--	--
chr9	96108543	96108839	26	0.11873	0.28873	-0.17	3.30E-10	1.90E-06	3.05E-08	9.64E-05	C9orf129	C9orf129	C9orf129	--	--	chr9_96108466_96108992	--	C9orf129	C9orf129	cgi26753
chr17	8512220	8512460	28	0.60495	0.75748	-0.152524	3.40E-10	1.50E-06	3.13E-08	7.84E-05	--	--	--	MYH10	--	--	--	MYH10	--	--
chr2	111003214	111003295	17	0.30296	0.14445	0.15851	3.40E-10	1.40E-10	3.13E-08	3.96E-08	LOC100507334	LOC100507334	LOC100507334	--	--	chr2_111003040_111003908	--	LOC100507334	LOC100507334	cgi15370
chrX	138286513	138286636	38	0.16423	0.047263	0.116965	3.40E-10	8.70E-10	3.13E-08	1.91E-07	--	--	--	FGF13	--	chrX_138285888_138287622	chrX	FGF13	--	cgi28366
chr13	65639982	65640124	19	0.62268	0.80353	-0.180842	3.50E-10	2.20E-06	3.20E-08	0.000107798	--	--	--	--	--	--	--	--	--	--
chr15	74427012	74427051	15	0.22076	0.55747	-0.336711	3.50E-10	1.50E-08	3.20E-08	2.01E-06	--	--	ISLR2	--	--	chr15_74425091_74428821	--	ISLR2	--	--
chr4	184480143	184480258	12	0.36919	0.64544	-0.27625	3.50E-10	4.40E-08	3.20E-08	4.74E-06	--	--	--	--	--	--	--	--	--	--
chrX	136647642	136648190	49	0.27389	0.37687	-0.10298	3.50E-10	1.10E-06	3.20E-08	6.23E-05	ZIC3	ZIC3	--	--	--	chrX_136647526_136650178	--	--	ZIC3	cgi28360
chr11	44899658	44899931	26	0.45292	0.64392	-0.191	3.60E-10	1.70E-05	3.28E-08	0.000493492	--	--	--	TSPAN18	--	--	--	TSPAN18	--	--
chr16	88830888	88831016	13	0.64177	0.89962	-0.257846	3.60E-10	6.70E-07	3.28E-08	4.25E-05	--	--	--	PIEZO1	--	--	--	PIEZO1	--	--
chr17	80839066	80839253	18	0.62369	0.79848	-0.174796	3.70E-10	3.60E-07	3.36E-08	2.58E-05	--	--	--	TBCD	--	--	--	TBCD	--	--
chr19	5041816	5042041	22	0.5527	0.7482	-0.1955	3.70E-10	2.60E-06	3.36E-08	0.000120289	--	--	--	KDM4B	--	--	chr19	KDM4B	--	--
chr6	169824870	169825150	29	0.85591	0.71634	0.139563	3.70E-10	6.30E-08	3.36E-08	6.40E-06	--	--	--	--	--	--	--	--	--	--
chr17	17625812	17626009	18	0.76885	0.59774	0.171111	3.80E-10	2.30E-06	3.42E-08	0.000110521	--	--	--	RAI1	--	chr17_17625605_17628500	--	RAI1	--	--
chr17	80297379	80297572	12	0.31122	0.10181	0.209417	3.80E-10	5.40E-07	3.42E-08	3.57E-05	--	--	--	--	--	--	--	--	--	--
chr2	164204740	164204842	12	0.18111	0.51711	-0.336	3.80E-10	3.10E-09	3.42E-08	5.54E-07	--	--	--	--	--	chr2_164204740_164205039	--	--	--	--
chr20	21377338	21377532	51	0.39007	0.27653	0.113542	3.80E-10	1.50E-06	3.42E-08	7.84E-05	--	--	--	NKX2-4	--	chr20_21376358_21378245	--	NKX2-4	--	cgi16459
chr22	48892903	48893088	24	0.80022	0.59661	0.203611	3.80E-10	5.10E-05	3.42E-08	0.001136216	--	--	--	FAM19A5	--	--	--	FAM19A5	--	--
chr1	100232991	100233098	15	0.8016	0.94618	-0.144578	3.90E-10	4.80E-09	3.49E-08	8.00E-07	FRRS1	FRRS1	--	--	--	--	--	--	--	--
chr2	74730186	74730346	35	0.073619	0.23001	-0.15639	3.90E-10	4.90E-08	3.49E-08	5.19E-06	LBX2-AS1,LBX2	--	LBX2-AS1,LBX2	--	PCGF1	chr2_74729399_74731166	--	LBX2-AS1,LBX2	LBX2-AS1,LBX2	cgi15141
chr20	57224797	57224968	25	0.30275	0.49165	-0.188907	3.90E-10	2.50E-10	3.49E-08	6.67E-08	STX16,STX16-NPEPL1	STX16,STX16-NPEPL1	--	--	--	chr20_57224695_57226322	--	--	--	cgi16830
chr5	43008135	43008389	24	0.25517	0.041181	0.213986	3.90E-10	2.60E-07	3.49E-08	2.04E-05	--	--	--	--	--	--	--	--	--	--
chr17	79827561	79827735	26	0.23197	0.41404	-0.182064	4.00E-10	2.00E-06	3.57E-08	0.00010086	--	--	ARHGDIA	ARHGDIA	--	chr17_79826700_79827675	chr17	ARHGDIA	--	--
chr5	10649517	10649678	34	0.74977	0.86833	-0.118559	4.00E-10	1.40E-08	3.57E-08	1.90E-06	--	--	ANKRD33B	--	--	chr5_10649367_10650352	--	ANKRD33B	--	--
chr2	242842577	242842713	22	0.818	0.64406	0.173939	4.10E-10	7.40E-09	3.66E-08	1.13E-06	LOC285095	LOC285095	LOC285095	LOC285095,LINC01237	--	--	chr2	LOC285095,LINC01237	LOC285095	--
chr17	62774667	62774752	16	0.51983	0.3136	0.206229	4.30E-10	1.30E-08	3.80E-08	1.79E-06	--	--	ARHGAP27P1	ARHGAP27P1-BPTFP1-KPNA2P3	--	chr17_62774366_62777797	chr17	ARHGAP27P1,ARHGAP27P1-BPTFP1-KPNA2P3	--	cgi11011
chr20	47443066	47443321	22	0.18867	0.33721	-0.148545	4.30E-10	7.90E-09	3.80E-08	1.19E-06	--	--	--	PREX1	--	--	chr20	PREX1	--	--
chr6	24910561	24910711	14	0.31676	0.60121	-0.284452	4.30E-10	2.20E-08	3.80E-08	2.73E-06	FAM65B	--	--	FAM65B	--	chr6_24910626_24911285	chr6	FAM65B	FAM65B	cgi21776
chr7	4243108	4243287	15	0.82084	0.5532	0.267644	4.30E-10	8.20E-07	3.80E-08	4.94E-05	--	--	--	SDK1	--	--	--	SDK1	--	--
chr8	145670745	145670871	18	0.81737	0.62898	0.188389	4.30E-10	3.70E-07	3.80E-08	2.64E-05	TONSL	TONSL	--	--	--	--	chr8	--	--	--
chr8	38614918	38615003	16	0.24271	0.078021	0.164687	4.30E-10	2.50E-06	3.80E-08	0.00011688	--	--	--	TACC1	--	chr8_38614414_38615236	--	TACC1	--	--
chr1	210225732	210225939	23	0.71906	0.5077	0.211362	4.40E-10	4.50E-06	3.88E-08	0.000187289	--	--	--	SYT14	--	--	--	SYT14	--	--
chr18	19751425	19751607	21	0.39935	0.24843	0.150921	4.40E-10	6.10E-07	3.88E-08	3.92E-05	--	--	GATA6	--	--	chr18_19744936_19752363	--	GATA6	--	cgi11674
chr7	3487428	3487632	12	0.87142	0.65431	0.217111	4.40E-10	3.10E-06	3.88E-08	0.000140086	--	--	--	SDK1	--	--	--	SDK1	--	--
chr1	227976334	227976438	20	0.0050333	0.24285	-0.237817	4.50E-10	2.90E-10	3.96E-08	7.61E-08	--	--	--	--	--	chr1_227975295_227976570	chr1	--	--	--
chr17	66195743	66196063	44	0.14431	0.054038	0.102208	4.70E-10	8.60E-07	4.12E-08	5.14E-05	--	--	LOC440461	--	--	chr17_66192363_66195873	chr17	LOC440461	--	cgi11040
chr2	241931267	241931413	16	0.31665	0.11646	0.200188	4.70E-10	3.40E-07	4.12E-08	2.47E-05	--	--	--	--	--	--	--	--	--	--
chr1	221050518	221050651	37	0.54787	0.6775	-0.129631	4.80E-10	7.80E-08	4.19E-08	7.48E-06	--	--	--	HLX-AS1	--	chr1_221050448_221050864	chr1	HLX-AS1	--	--
chr16	68016230	68016517	18	0.91565	0.72111	0.194537	4.80E-10	7.90E-09	4.19E-08	1.19E-06	DPEP3	DPEP3	--	--	--	--	chr16	--	--	--
chr18	5543075	5543350	24	0.15953	0.042472	0.117056	4.80E-10	4.70E-08	4.19E-08	5.02E-06	--	--	--	EPB41L3	--	--	chr18	EPB41L3	--	--
chr4	151952656	151952808	24	0.92044	0.74901	0.171431	4.90E-10	1.30E-06	4.27E-08	7.08E-05	--	--	--	--	--	--	--	--	--	--
chr7	72446762	72446923	17	0.96849	0.73741	0.231078	4.90E-10	1.60E-06	4.27E-08	8.33E-05	--	--	--	--	--	--	--	--	--	--
chr1	217311530	217311685	23	0.25091	0.47043	-0.219522	5.00E-10	1.20E-07	4.35E-08	1.06E-05	ESRRG	ESRRG	--	--	--	chr1_217311467_217311773	chr1	--	ESRRG	--
chr22	46770736	46771052	24	0.6489	0.45151	0.197389	5.10E-10	2.90E-06	4.42E-08	0.000132201	--	--	--	CELSR1	--	chr22_46770433_46770871	chr22	CELSR1	--	--
chr9	100616410	100616551	14	0.22721	0.034833	0.192381	5.10E-10	5.60E-10	4.42E-08	1.32E-07	--	--	FOXE1	--	--	chr9_100615234_100617510	chr9	FOXE1	--	cgi26824
chr2	239367307	239367717	21	0.74527	0.49794	0.247333	5.20E-10	2.80E-06	4.50E-08	0.000128301	--	--	--	--	--	--	--	--	--	--
chr7	6203155	6203829	27	0.79949	0.92868	-0.129185	5.20E-10	1.40E-05	4.50E-08	0.000450114	--	--	CYTH3	--	USP42	--	chr7	CYTH3	--	--
chr13	113985815	113986120	10	0.511	0.2752	0.2358	5.30E-10	6.80E-09	4.57E-08	1.07E-06	--	--	--	GRTP1	--	--	--	GRTP1	--	--
chr14	105218688	105218712	13	0.28382	0.15082	0.133	5.30E-10	2.20E-07	4.57E-08	1.77E-05	SIVA1	SIVA1	--	--	--	--	chr14	--	--	--
chrX	71131589	71131666	17	0.44033	0.16784	0.27249	5.40E-10	2.10E-07	4.65E-08	1.70E-05	--	--	--	NHSL2	--	chrX_71130679_71131820	--	NHSL2	--	cgi28088
chr17	37365875	37366223	39	0.22338	0.095615	0.127761	5.50E-10	1.30E-06	4.72E-08	7.08E-05	--	--	--	--	STAC2	chr17_37365986_37366539	chr17	--	--	--
chr2	25438927	25439373	38	0.090202	0.31441	-0.224211	5.50E-10	3.30E-09	4.72E-08	5.83E-07	--	--	--	--	--	chr2_25438725_25439276	chr2	--	--	--
chr10	8094430	8094622	35	0.30018	0.45977	-0.15959	5.60E-10	1.30E-09	4.79E-08	2.67E-07	GATA3-AS1	GATA3-AS1	GATA3-AS1	--	--	chr10_8091374_8098329	--	GATA3-AS1	GATA3-AS1	cgi2567
chr15	34786875	34787059	27	0.26289	0.13056	0.132333	5.60E-10	5.90E-07	4.79E-08	3.80E-05	FSCN1P1	--	FSCN1P1	--	--	chr15_34786492_34788138	--	FSCN1P1	FSCN1P1	cgi7725
chr4	106689376	106689483	17	0.96902	0.83539	0.133627	5.60E-10	5.50E-07	4.79E-08	3.62E-05	--	--	--	GSTCD	--	--	--	GSTCD	--	--
chr2	96811840	96812462	27	0.35225	0.52962	-0.17737	5.70E-10	8.00E-08	4.87E-08	7.62E-06	DUSP2	DUSP2	--	--	--	--	chr2	--	--	--
chr11	69482347	69482584	19	0.8537	0.6277	0.226	5.80E-10	1.40E-06	4.94E-08	7.56E-05	--	--	ORAOV1	ORAOV1	--	--	--	ORAOV1	--	--
chr2	208632938	208633103	28	0.2242	0.095071	0.129131	5.80E-10	1.10E-06	4.94E-08	6.23E-05	--	--	FZD5	--	--	chr2_208631558_208634934	--	FZD5	--	cgi15900
chr7	103085753	103085926	18	0.2183	0.42959	-0.211296	5.90E-10	5.00E-08	5.02E-08	5.25E-06	LOC101927870	--	LOC101927870	SLC26A5	--	chr7_103085710_103086132	chr7	SLC26A5,LOC101927870	LOC101927870	cgi24769
chr1	37783863	37783991	21	0.19775	0.36363	-0.165889	6.00E-10	1.60E-05	5.09E-08	0.000474204	--	--	--	--	--	chr1_37783611_37784258	--	--	--	--
chr17	43318468	43318679	23	0.60823	0.42643	0.181797	6.00E-10	2.90E-08	5.09E-08	3.39E-06	--	--	FMNL1	FMNL1	--	chr17_43318429_43319243	--	FMNL1	--	--
chr8	61835679	61835734	11	0.34445	0.080667	0.263788	6.10E-10	6.90E-09	5.17E-08	1.09E-06	--	--	--	--	--	chr8_61834699_61835871	--	--	--	--
chr19	14584176	14584381	48	0.39956	0.51962	-0.120062	6.20E-10	2.90E-07	5.25E-08	2.23E-05	--	--	PTGER1	PTGER1	PKN1	chr19_14582419_14585098	--	PTGER1	--	--
chr9	35184462	35184630	17	0.90947	0.77602	0.133451	6.40E-10	3.50E-06	5.41E-08	0.000151553	--	--	--	UNC13B	--	--	--	UNC13B	--	--
chr10	105344828	105344894	16	0.87921	0.60996	0.26925	6.50E-10	2.10E-06	5.46E-08	0.000104714	--	--	NEURL1	--	--	chr10_105344173_105345039	--	NEURL1	--	--
chr16	71623010	71623358	27	0.94515	0.75528	0.189864	6.50E-10	3.90E-07	5.46E-08	2.76E-05	--	--	--	--	--	--	--	--	--	--
chr2	74782088	74782222	20	0.17685	0.35195	-0.1751	6.50E-10	7.70E-07	5.46E-08	4.73E-05	LOXL3	LOXL3	--	DOK1	--	chr2_74781494_74782685	--	DOK1	--	--
chr7	4304895	4305048	16	0.55465	0.81285	-0.258208	6.50E-10	5.60E-07	5.46E-08	3.65E-05	--	--	SDK1	SDK1	--	chr7_4303079_4305062	--	SDK1	--	--
chr14	52536123	52536176	13	0.13851	0.29792	-0.15941	6.80E-10	1.20E-06	5.71E-08	6.69E-05	NID2	NID2	--	--	--	chr14_52534581_52536722	--	--	NID2	cgi7018
chr1	47904941	47905017	23	0.68493	0.39697	0.287957	6.90E-10	1.30E-08	5.77E-08	1.79E-06	LINC01389	LINC01389	FOXD2	--	--	chr1_47902793_47905518	--	FOXD2	--	cgi1081
chr2	154728352	154728513	23	0.24219	0.12	0.122188	6.90E-10	2.60E-06	5.77E-08	0.000120289	GALNT13	GALNT13	GALNT13	--	--	--	chr2	GALNT13	GALNT13	--
chr16	30661401	30661578	24	0.44631	0.62781	-0.1815	7.00E-10	7.70E-07	5.83E-08	4.73E-05	PRR14	PRR14	--	--	--	--	chr16	--	PRR14	--
chr2	202483639	202483978	48	0.62049	0.44367	0.176819	7.00E-10	4.10E-07	5.83E-08	2.89E-05	ALS2CR11	ALS2CR11	ALS2CR11	--	TMEM237	chr2_202483584_202483957	chr2	ALS2CR11	ALS2CR11	cgi15869
chr6	17580998	17581053	10	0.3	0.0027667	0.297233	7.00E-10	6.60E-10	5.83E-08	1.54E-07	--	--	--	--	--	--	--	--	--	--
chr2	236674049	236674209	14	0.6561	0.81224	-0.156143	7.10E-10	8.50E-08	5.90E-08	7.97E-06	--	--	--	AGAP1	--	--	chr2	AGAP1	--	--
chr2	45157003	45157284	14	0.3206	0.62693	-0.306333	7.10E-10	2.50E-08	5.90E-08	3.02E-06	--	--	--	--	--	chr2_45155195_45157049	chr2	--	--	--
chr3	186490371	186490725	22	0.044591	0.21295	-0.168364	7.20E-10	2.10E-06	5.98E-08	0.000104714	GPS2P2	GPS2P2	GPS2P2	--	--	chr3_186490602_186490813	chr3	GPS2P2	GPS2P2	cgi19219
chr12	6678044	6678311	32	0.77765	0.55282	0.224823	7.30E-10	6.40E-06	6.05E-08	0.000243843	NOP2	NOP2	--	--	CHD4	--	chr12	--	--	--
chr2	20869306	20869813	44	0.57947	0.69999	-0.120523	7.40E-10	2.50E-06	6.12E-08	0.00011688	--	--	--	GDF7	--	--	chr2	GDF7	--	--
chr3	194208402	194208544	19	0.14125	0.36725	-0.226	7.40E-10	5.10E-09	6.12E-08	8.39E-07	--	--	LINC00884	--	--	chr3_194207385_194208785	--	LINC00884	--	cgi19260
chr4	99695904	99696009	18	0.73241	0.54431	0.188093	7.70E-10	2.10E-06	6.36E-08	0.000104714	--	--	--	--	--	--	--	--	--	--
chr19	1171576	1171662	14	0.30133	0.58321	-0.281881	7.90E-10	2.10E-06	6.51E-08	0.000104714	--	--	--	SBNO2	--	--	chr19	SBNO2	--	--
chr20	24038513	24038847	16	0.75596	0.57798	0.177979	7.90E-10	2.50E-06	6.51E-08	0.00011688	--	--	--	--	--	--	--	--	--	--
chr8	86775835	86776036	22	0.65362	0.87003	-0.216409	8.00E-10	5.90E-07	6.58E-08	3.80E-05	REXO1L9P	REXO1L9P	REXO1L9P	--	--	chr8_86774807_86776407	--	REXO1L9P	REXO1L9P	cgi25834
chr10	134000717	134000824	26	0.3195	0.15617	0.163333	8.10E-10	1.70E-08	6.65E-08	2.22E-06	DPYSL4	--	--	DPYSL4	--	chr10_133998912_134001500	--	DPYSL4	DPYSL4	cgi3463
chr15	75470917	75470984	19	0.22933	0.020386	0.208947	8.20E-10	5.10E-08	6.71E-08	5.35E-06	--	--	--	--	--	chr15_75470911_75471212	--	--	--	--
chr2	238599699	238600211	51	0.14716	0.31038	-0.163222	8.20E-10	1.60E-07	6.71E-08	1.34E-05	LRRFIP1	LRRFIP1	--	LRRFIP1	--	chr2_238599857_238601430	chr2	LRRFIP1	--	cgi16134
chr5	177210066	177210257	16	0.401	0.16565	0.235354	8.20E-10	3.40E-07	6.71E-08	2.47E-05	--	--	--	--	--	chr5_177209737_177210523	--	--	--	--
chr15	41787592	41788026	45	0.29585	0.43548	-0.13963	8.30E-10	1.00E-06	6.77E-08	5.71E-05	--	--	--	ITPKA	--	chr15_41785616_41788539	--	ITPKA	--	cgi7791
chr3	71803830	71803939	26	0.28183	0.1276	0.154231	8.30E-10	2.40E-07	6.77E-08	1.90E-05	EIF4E3	EIF4E3	EIF4E3,GPR27	--	--	chr3_71802560_71804209	--	EIF4E3,GPR27	EIF4E3	cgi18685
chr12	72634509	72634688	14	0.69421	0.86433	-0.170119	8.40E-10	8.40E-08	6.82E-08	7.93E-06	--	--	--	--	--	--	--	--	--	--
chr20	17208701	17208790	15	0.28224	0.12124	0.161	8.40E-10	5.20E-07	6.82E-08	3.45E-05	--	--	--	PCSK2	--	chr20_17208550_17208756	chr20	PCSK2	--	--
chr22	28200784	28200844	11	0.11733	0.27955	-0.162212	8.40E-10	1.40E-08	6.82E-08	1.90E-06	--	--	--	--	--	--	--	--	--	--
chr4	166795912	166796068	35	0.11034	0.22785	-0.117505	8.40E-10	1.80E-05	6.82E-08	0.000515541	--	--	--	TLL1	--	--	chr4	TLL1	--	--
chr19	16179193	16179282	10	0.8072	0.38857	0.418633	8.50E-10	5.10E-07	6.89E-08	3.42E-05	--	--	--	TPM4	--	--	chr19	TPM4	--	--
chr19	13019298	13019434	13	0.61515	0.81072	-0.195564	8.70E-10	2.20E-06	7.04E-08	0.000107798	--	--	--	SYCE2	--	--	--	SYCE2	--	--
chr7	45613550	45613726	24	0.41429	0.23689	0.177403	8.80E-10	1.60E-07	7.12E-08	1.34E-05	ADCY1	ADCY1	--	--	--	chr7_45613386_45615504	--	--	ADCY1	cgi24287
chr17	56565099	56565286	29	0.64895	0.45821	0.190747	9.00E-10	2.10E-09	7.27E-08	4.02E-07	HSF5	--	HSF5	--	MTMR4	chr17_56564854_56565891	--	HSF5	HSF5	cgi10932
chr10	81003334	81003393	20	0.059067	0.17143	-0.112367	9.40E-10	2.00E-08	7.58E-08	2.52E-06	--	--	--	ZMIZ1	--	chr10_81002109_81003687	--	ZMIZ1	--	--
chr1	228651982	228652128	30	0.13077	0.23236	-0.101589	9.70E-10	1.00E-06	7.81E-08	5.71E-05	HIST3H2BA	--	HIST3H2BA	--	--	chr1_228651447_228652529	--	HIST3H2BA	HIST3H2BA	cgi2314
chr1	71172387	71172487	16	0.49179	0.74902	-0.257229	9.90E-10	6.50E-08	7.96E-08	6.56E-06	LINC01788	--	--	LINC01788	--	--	--	LINC01788	LINC01788	--
chr11	65639813	65639900	12	0.47553	0.74972	-0.274194	1.00E-09	5.60E-07	7.99E-08	3.65E-05	--	--	EFEMP2	EFEMP2	--	chr11_65639835_65641374	chr11	EFEMP2	--	cgi4369
chr21	43186655	43187014	18	0.15457	0.031685	0.122889	1.00E-09	8.30E-07	7.99E-08	4.99E-05	RIPK4	--	--	RIPK4	--	chr21_43186280_43187436	--	RIPK4	RIPK4	cgi17239
chr3	125655582	125655787	24	0.69446	0.84758	-0.153125	1.00E-09	1.20E-06	7.99E-08	6.69E-05	ALG1L	--	ALG1L	ALG1L	--	--	--	ALG1L	ALG1L	--
chr3	56725928	56726007	10	0.91137	0.4893	0.422067	1.00E-09	6.50E-08	7.99E-08	6.56E-06	--	--	--	--	--	--	--	--	--	--
chrX	133594177	133594295	28	0.4329	0.28895	0.143952	1.00E-09	6.70E-07	7.99E-08	4.25E-05	HPRT1	--	HPRT1	--	--	chrX_133594203_133594828	chrX	HPRT1	HPRT1	cgi28323
chr1	154406910	154407311	26	0.59801	0.41054	0.187474	1.10E-09	6.30E-07	8.63E-08	4.03E-05	--	--	IL6R	IL6R	--	--	--	IL6R	--	--
chr1	28396792	28396933	10	0.61637	0.82643	-0.210067	1.10E-09	1.50E-08	8.63E-08	2.01E-06	--	--	--	EYA3	--	--	--	EYA3	--	--
chr1	40105394	40105672	63	0.13788	0.26561	-0.12773	1.10E-09	1.70E-06	8.63E-08	8.78E-05	HEYL	HEYL	--	--	--	chr1_40105010_40105707	--	--	HEYL	cgi930
chr11	59323829	59323919	14	0.12233	0.013952	0.108381	1.10E-09	8.10E-08	8.63E-08	7.69E-06	TRNAK23	TRNAK23	TRNAK23	--	TRNAF11	--	--	TRNAK23	TRNAK23	--
chr11	88740125	88740261	14	0.6229	0.80098	-0.178071	1.10E-09	1.90E-07	8.63E-08	1.57E-05	--	--	--	GRM5	--	--	--	GRM5	--	--
chr16	752133	752366	15	0.83164	0.60196	0.229689	1.10E-09	6.70E-06	8.63E-08	0.000251726	--	--	--	FBXL16	--	--	chr16	FBXL16	--	--
chr17	77722210	77722296	25	0.38575	0.19375	0.192	1.10E-09	2.70E-08	8.63E-08	3.21E-06	--	--	--	--	--	chr17_77721246_77722497	--	--	--	--
chr17	77809009	77809159	21	0.68144	0.86332	-0.181873	1.10E-09	4.30E-06	8.63E-08	0.000179808	--	--	CBX4	--	--	chr17_77805866_77809046	chr17	CBX4	--	--
chr19	1295652	1295899	14	0.17357	0.022381	0.15119	1.10E-09	7.60E-09	8.63E-08	1.15E-06	--	--	EFNA2	EFNA2	--	chr19_1295513_1295891	chr19	EFNA2	--	--
chr2	85992525	85992828	35	0.34801	0.5003	-0.152286	1.10E-09	1.10E-07	8.63E-08	9.81E-06	--	--	--	ATOH8	--	--	--	ATOH8	--	--
chr2	99798739	99798875	20	0.75205	0.56678	0.185267	1.10E-09	4.10E-09	8.63E-08	7.08E-07	MITD1	MITD1	--	MRPL30	--	--	chr2	MRPL30	--	--
chr21	36041955	36042181	31	0.091215	0.28577	-0.194559	1.10E-09	4.60E-09	8.63E-08	7.73E-07	CLIC6	--	CLIC6	--	--	chr21_36041305_36043224	--	CLIC6	CLIC6	cgi17183
chr6	28725345	28725453	19	0.51384	0.30993	0.203912	1.10E-09	1.40E-06	8.63E-08	7.56E-05	--	--	--	--	TRNAA11	--	--	--	--	--
chr7	157550737	157550813	29	0.81174	0.67659	0.135149	1.10E-09	3.70E-06	8.63E-08	0.000158448	--	--	--	PTPRN2	--	chr7_157550547_157551025	--	PTPRN2	--	--
chr8	145103720	145103883	31	0.45715	0.3248	0.132355	1.10E-09	1.00E-07	8.63E-08	9.10E-06	--	--	--	--	SPATC1	chr8_145103285_145108027	chr8	--	--	--
chr1	221058070	221058260	23	0.80504	0.91725	-0.112203	1.20E-09	1.50E-06	9.34E-08	7.84E-05	--	--	HLX	--	--	--	chr1	HLX	--	--
chr10	17428869	17429182	21	0.8459	0.65986	0.186048	1.20E-09	4.40E-09	9.34E-08	7.50E-07	ST8SIA6-AS1	ST8SIA6-AS1	ST8SIA6-AS1	ST8SIA6-AS1,ST8SIA6	--	--	--	ST8SIA6-AS1,ST8SIA6	ST8SIA6-AS1	--
chr16	88831970	88832377	28	0.61487	0.8023	-0.187429	1.20E-09	1.70E-06	9.34E-08	8.78E-05	--	--	--	PIEZO1	--	--	--	PIEZO1	--	--
chr20	39627263	39627370	11	0.47076	0.71376	-0.243	1.20E-09	2.70E-06	9.34E-08	0.00012436	--	--	--	LOC100128988	--	--	--	LOC100128988	--	--
chr5	115298868	115299028	14	0.29974	0.56512	-0.265381	1.20E-09	2.60E-08	9.34E-08	3.11E-06	--	--	LVRN	LVRN	--	chr5_115298350_115299137	chr5	LVRN	--	--
chr7	142605646	142605802	12	0.59092	0.39597	0.194944	1.20E-09	9.40E-07	9.34E-08	5.48E-05	--	--	TRPV5	--	--	--	--	TRPV5	--	--
chr1	108023307	108023483	30	0.2012	0.35286	-0.151656	1.30E-09	1.70E-08	1.00E-07	2.22E-06	--	--	NTNG1	--	--	chr1_108023232_108023442	chr1	NTNG1	--	--
chr12	72666313	72666366	15	0.33033	0.047822	0.282511	1.30E-09	5.20E-07	1.00E-07	3.45E-05	TRHDE	TRHDE	TRHDE-AS1	TRHDE-AS1	--	chr12_72665683_72667551	--	TRHDE-AS1	TRHDE	cgi5589
chr19	12876925	12876993	9	0.33204	0.65826	-0.326222	1.30E-09	3.00E-09	1.00E-07	5.41E-07	--	--	HOOK2	--	--	chr19_12876889_12877108	--	HOOK2	--	--
chr2	237076624	237077007	21	0.26362	0.10959	0.154032	1.30E-09	3.20E-08	1.00E-07	3.64E-06	GBX2	GBX2	GBX2	--	--	chr2_237071794_237078762	--	GBX2	GBX2	cgi16120
chr3	121280196	121280257	11	0.66633	0.44682	0.219515	1.30E-09	5.50E-08	1.00E-07	5.66E-06	--	--	--	--	--	--	--	--	--	--
chr4	147559686	147559954	29	0.27085	0.14655	0.124299	1.30E-09	1.80E-06	1.00E-07	9.19E-05	POU4F2	POU4F2	--	--	--	chr4_147559205_147561901	chr4	--	POU4F2	cgi20169
chrX	39967859	39968087	21	0.28829	0.12151	0.166778	1.30E-09	1.20E-06	1.00E-07	6.69E-05	--	--	--	BCOR	--	chrX_39953434_39969247	--	BCOR	--	cgi27857
chrX	40015159	40015302	11	0.44585	0.21609	0.229758	1.30E-09	4.20E-07	1.00E-07	2.93E-05	--	--	--	BCOR	--	chrX_40010919_40016203	--	BCOR	--	--
chr10	131762456	131762532	13	0.18662	0.036641	0.149974	1.40E-09	1.30E-09	1.07E-07	2.67E-07	EBF3	EBF3	--	--	--	chr10_131761169_131771696	--	--	EBF3	cgi3433
chr11	65415045	65415115	11	0.65145	0.34264	0.308818	1.40E-09	3.50E-10	1.07E-07	8.81E-08	MIR4489	MIR4489	SIPA1	--	--	chr11_65413778_65415203	--	SIPA1	--	--
chr11	92702848	92702930	20	0.30642	0.11862	0.1878	1.40E-09	5.00E-08	1.07E-07	5.25E-06	MTNR1B	--	MTNR1B	--	--	chr11_92702789_92703434	--	MTNR1B	MTNR1B	cgi4685
chr17	40937375	40937469	20	0.46925	0.3063	0.16295	1.40E-09	4.80E-08	1.07E-07	5.10E-06	--	--	WNK4	--	--	chr17_40937258_40937480	chr17	WNK4	--	--
chr17	72322334	72322638	46	0.073167	0.21846	-0.14529	1.40E-09	2.60E-07	1.07E-07	2.04E-05	KIF19	KIF19	KIF19	KIF19	--	chr17_72321948_72322461	chr17	KIF19	KIF19	cgi11070
chr19	3179238	3179430	26	0.54669	0.71626	-0.169564	1.40E-09	1.50E-06	1.07E-07	7.84E-05	--	--	S1PR4	--	--	chr19_3178741_3179986	--	S1PR4	--	--
chr2	45231245	45231458	16	0.37931	0.64773	-0.268417	1.40E-09	1.10E-07	1.07E-07	9.81E-06	--	--	--	--	SIX2	chr2_45231211_45231482	chr2	--	--	--
chr22	46786661	46787115	26	0.54387	0.32463	0.219244	1.40E-09	3.80E-08	1.07E-07	4.22E-06	--	--	CELSR1	CELSR1	--	--	chr22	CELSR1	--	--
chr4	8873156	8873297	43	0.061155	0.16127	-0.100116	1.40E-09	6.50E-09	1.07E-07	1.04E-06	HMX1	--	HMX1	--	--	chr4_8873235_8876433	chr4	HMX1	HMX1	cgi19651
chr7	156796957	156797315	39	0.25947	0.17968	0.1148	1.40E-09	8.20E-07	1.07E-07	4.94E-05	--	--	--	--	MNX1	chr7_156795355_156799394	--	--	--	--
chr1	39981275	39981450	27	0.12499	0.32693	-0.201938	1.50E-09	3.70E-07	1.13E-07	2.64E-05	--	--	OXCT2P1	BMP8A	--	chr1_39980365_39981768	--	OXCT2P1,BMP8A	--	cgi928
chr19	22700454	22700534	24	0.78006	0.58643	0.193625	1.50E-09	5.90E-07	1.13E-07	3.80E-05	--	--	--	--	--	chr19_22700396_22701261	--	--	--	--
chr19	45975743	45976067	19	0.29246	0.48963	-0.197175	1.50E-09	5.20E-06	1.13E-07	0.000211746	--	--	FOSB	FOSB	--	chr19_45975848_45976262	chr19	FOSB	--	--
chr2	219738364	219738578	33	0.43771	0.57337	-0.135667	1.50E-09	6.20E-06	1.13E-07	0.000239451	--	--	WNT6	--	--	chr2_219738081_219738788	chr2	WNT6	--	--
chr22	38485116	38485405	27	0.2531	0.12446	0.128642	1.50E-09	9.80E-06	1.13E-07	0.000340808	--	--	BAIAP2L2	BAIAP2L2	--	chr22_38484615_38485721	--	BAIAP2L2	--	--
chr3	193987680	193987875	13	0.36123	0.098564	0.262667	1.50E-09	2.10E-06	1.13E-07	0.000104714	--	--	--	--	--	chr3_193987425_193987758	chr3	--	--	--
chr1	144520378	144520513	14	0.13402	0.0034048	0.130619	1.60E-09	1.90E-09	1.20E-07	3.67E-07	--	--	--	--	--	chr1_144519969_144521503	--	--	--	--
chr10	99080884	99081204	45	0.42174	0.55105	-0.129311	1.60E-09	5.60E-10	1.20E-07	1.32E-07	--	--	FRAT1	--	--	chr10_99078811_99081048	chr10	FRAT1	--	cgi3102
chr11	35974720	35974860	13	0.52262	0.28162	0.241	1.60E-09	6.60E-08	1.20E-07	6.61E-06	--	--	--	LDLRAD3	--	--	--	LDLRAD3	--	--
chr12	54089402	54089521	11	0.18494	0.50845	-0.323515	1.60E-09	1.00E-07	1.20E-07	9.10E-06	--	--	--	--	--	chr12_54089211_54089413	chr12	--	--	--
chr12	54350112	54350362	13	0.45744	0.20008	0.257359	1.60E-09	4.90E-09	1.20E-07	8.10E-07	--	--	HOXC12	--	--	--	chr12	HOXC12	--	--
chr12	96709822	96710139	36	0.60592	0.45162	0.154296	1.60E-09	4.60E-07	1.20E-07	3.16E-05	--	--	--	CDK17	--	--	--	CDK17	--	--
chr13	114773059	114773268	18	0.92228	0.77506	0.147222	1.60E-09	4.70E-05	1.20E-07	0.001068151	--	--	RASA3	RASA3	--	--	chr13	RASA3	--	--
chr16	89642997	89643111	36	0.54376	0.71756	-0.173806	1.60E-09	2.60E-06	1.20E-07	0.000120289	--	--	--	CPNE7	--	chr16_89641053_89643415	--	CPNE7	--	cgi9827
chr6	31148110	31148384	19	0.82351	0.66884	0.154667	1.60E-09	1.50E-05	1.20E-07	0.000455198	--	--	--	--	--	chr6_31148369_31148577	chr6	--	--	--
chr10	126239117	126239305	20	0.60753	0.79805	-0.190517	1.70E-09	1.10E-05	1.26E-07	0.000371728	--	--	--	LHPP	--	--	--	LHPP	--	--
chr10	6317280	6317545	19	0.3214	0.15919	0.162211	1.70E-09	3.50E-06	1.26E-07	0.000151553	--	--	--	--	--	--	--	--	--	--
chr12	1906630	1906705	12	0.29342	0.073861	0.219556	1.70E-09	4.90E-07	1.26E-07	3.33E-05	--	--	CACNA2D4	CACNA2D4	--	chr12_1905277_1906765	--	CACNA2D4	--	--
chr19	2291446	2291549	16	0.25227	0.53131	-0.279042	1.70E-09	6.90E-08	1.26E-07	6.82E-06	--	--	LINGO3	--	--	chr19_2289895_2291904	--	LINGO3	--	--
chr19	23693589	23693773	18	0.69019	0.86967	-0.179481	1.70E-09	1.40E-05	1.26E-07	0.000450114	--	--	--	--	--	--	--	--	--	--
chr19	291687	291798	32	0.22288	0.066427	0.156448	1.70E-09	2.00E-08	1.26E-07	2.52E-06	PLPP2	PLPP2	--	--	--	chr19_290594_292249	--	--	PLPP2	cgi12048
chr3	9985122	9985501	11	0.44894	0.78109	-0.332152	1.70E-09	4.20E-07	1.26E-07	2.93E-05	--	--	CRELD1	CRELD1	PRRT3	--	--	CRELD1	--	--
chr7	73442446	73442551	25	0.26268	0.11707	0.145613	1.70E-09	7.40E-09	1.26E-07	1.13E-06	ELN	--	ELN	--	--	--	--	ELN	ELN	--
chrX	106871601	106871733	27	0.39427	0.27051	0.123765	1.70E-09	5.80E-07	1.26E-07	3.75E-05	PRPS1	PRPS1	PRPS1	--	--	chrX_106871621_106871827	chrX	PRPS1	PRPS1	cgi28193
chrX	47518186	47518552	19	0.4184	0.27312	0.145281	1.70E-09	1.20E-06	1.26E-07	6.69E-05	UXT,UXT-AS1	UXT-AS1	UXT,UXT-AS1	UXT	--	chrX_47518015_47518850	--	UXT,UXT-AS1	UXT,UXT-AS1	cgi27914
chr10	99790928	99791023	25	0.03668	0.25329	-0.216613	1.80E-09	1.50E-07	1.32E-07	1.28E-05	CRTAC1	CRTAC1	--	--	--	chr10_99789614_99791320	--	--	CRTAC1	cgi3118
chr16	32321854	32321944	38	0.79799	0.65741	0.140579	1.80E-09	2.20E-07	1.32E-07	1.77E-05	--	--	--	--	--	chr16_32321272_32322237	--	--	--	--
chr17	78999397	78999822	30	0.62908	0.43598	0.1931	1.80E-09	6.00E-06	1.32E-07	0.0002342	--	--	--	--	--	--	--	--	--	--
chr18	72916657	72916947	26	0.30445	0.5661	-0.261654	1.80E-09	8.80E-08	1.32E-07	8.19E-06	--	--	--	ZADH2	--	chr18_72916107_72917233	--	ZADH2	--	--
chr19	13118006	13118062	10	0.5973	0.3042	0.2931	1.80E-09	6.70E-08	1.32E-07	6.66E-06	--	--	--	NFIX	--	--	--	NFIX	--	--
chr6	392434	392606	33	0.33999	0.15318	0.186808	1.80E-09	1.70E-06	1.32E-07	8.78E-05	--	--	--	IRF4	--	chr6_391188_393790	--	IRF4	--	cgi21600
chr8	141109896	141110088	25	0.54291	0.72005	-0.177147	1.80E-09	5.20E-07	1.32E-07	3.45E-05	--	--	PEG13	TRAPPC9	--	chr8_141107837_141110984	--	TRAPPC9,PEG13	--	cgi26026
chr8	92570986	92571191	26	0.70551	0.86899	-0.163474	1.80E-09	2.10E-06	1.32E-07	0.000104714	--	--	--	--	--	--	--	--	--	--
chr9	129372851	129373036	30	0.39372	0.54352	-0.1498	1.80E-09	1.70E-07	1.32E-07	1.42E-05	--	--	--	--	--	chr9_129372737_129378106	--	--	--	cgi27036
chr1	201708558	201708930	41	0.052902	0.16467	-0.111764	1.90E-09	2.30E-08	1.37E-07	2.83E-06	NAV1	NAV1	--	NAV1,IPO9-AS1	--	chr1_201708787_201709429	chr1	NAV1,IPO9-AS1	NAV1	cgi2048
chr10	123355593	123355836	19	0.54375	0.37411	0.169649	1.90E-09	7.50E-06	1.37E-07	0.000274324	FGFR2	FGFR2	--	FGFR2	--	--	chr10	FGFR2	FGFR2	--
chr11	70099216	70099471	14	0.8214	0.95117	-0.129762	1.90E-09	7.50E-08	1.37E-07	7.32E-06	--	--	--	--	--	--	--	--	--	--
chr11	75140796	75140941	31	0.51329	0.31811	0.195183	1.90E-09	1.30E-07	1.37E-07	1.13E-05	--	--	KLHL35	--	--	chr11_75140737_75141849	chr11	KLHL35	--	cgi4592
chr12	49933257	49933290	15	0.49249	0.27018	0.222311	1.90E-09	3.80E-06	1.37E-07	0.000161617	KCNH3	--	KCNH3	KCNH3	--	chr12_49931623_49933637	--	KCNH3	KCNH3	cgi5309
chr14	100624291	100624394	12	0.5585	0.89475	-0.33625	1.90E-09	5.70E-07	1.37E-07	3.70E-05	--	--	--	DEGS2	--	--	chr14	DEGS2	--	--
chr14	78582244	78582418	12	0.50872	0.77994	-0.271222	1.90E-09	3.80E-08	1.37E-07	4.22E-06	--	--	--	--	--	--	--	--	--	--
chr2	191512552	191512720	12	0.44394	0.19544	0.2485	1.90E-09	2.40E-07	1.37E-07	1.90E-05	NAB1	NAB1	--	--	--	--	chr2	--	--	--
chr20	3229421	3229801	45	0.23596	0.34607	-0.110111	1.90E-09	9.60E-06	1.37E-07	0.000337247	--	--	--	--	C20orf194	chr20_3229238_3229693	chr20	--	--	--
chr20	34188970	34189118	20	0.23327	0.095167	0.1381	1.90E-09	7.30E-07	1.37E-07	4.52E-05	--	--	--	FER1L4	--	chr20_34188719_34190267	--	FER1L4	--	--
chr5	178421681	178421808	11	0.38218	0.089667	0.292515	1.90E-09	1.10E-07	1.37E-07	9.81E-06	GRM6	--	GRM6	--	--	chr5_178421225_178422337	--	GRM6	GRM6	cgi21517
chr6	95533981	95534221	36	0.78101	0.59848	0.182528	1.90E-09	3.50E-06	1.37E-07	0.000151553	--	--	--	--	--	--	--	--	--	--
chr1	153608018	153608351	21	0.25116	0.42192	-0.170762	2.00E-09	2.60E-05	1.43E-07	0.000702599	S100A13	S100A13	--	CHTOP	--	--	chr1	CHTOP	--	--
chr14	104644870	104644943	14	0.59036	0.31424	0.276119	2.00E-09	4.00E-06	1.43E-07	0.000168738	--	--	KIF26A	KIF26A	--	chr14_104644800_104645074	chr14	KIF26A	--	--
chr15	23501424	23501473	16	0.45212	0.7134	-0.261271	2.00E-09	5.60E-07	1.43E-07	3.65E-05	--	--	--	--	--	--	--	--	--	--
chr20	32856990	32857216	20	0.031933	0.1592	-0.127267	2.00E-09	2.40E-09	1.43E-07	4.51E-07	--	--	ASIP	--	ASIP	chr20_32856659_32857248	--	ASIP	--	--
chr22	49599098	49599515	44	0.40484	0.57205	-0.167205	2.00E-09	1.30E-07	1.43E-07	1.13E-05	--	--	--	--	--	--	--	--	--	--
chr8	49494263	49494477	22	0.41692	0.24371	0.173212	2.00E-09	4.80E-07	1.43E-07	3.28E-05	--	--	--	LOC101929268	--	--	--	LOC101929268	--	--
chr16	88599928	88599981	17	0.43918	0.23004	0.209137	2.10E-09	4.80E-10	1.49E-07	1.14E-07	--	--	ZFPM1	--	--	chr16_88599610_88601530	chr16	ZFPM1	--	--
chr17	77997756	77997863	21	0.87473	0.70783	0.166905	2.10E-09	2.70E-06	1.49E-07	0.00012436	--	--	--	TBC1D16	--	chr17_77997723_77997951	--	TBC1D16	--	--
chr7	155348313	155348394	12	0.79539	0.56808	0.227306	2.10E-09	8.80E-08	1.49E-07	8.19E-06	--	--	--	--	--	--	--	--	--	--
chr8	35243132	35243279	18	0.57848	0.72696	-0.148481	2.10E-09	5.70E-06	1.49E-07	0.000226037	--	--	--	UNC5D	--	--	--	UNC5D	--	--
chr8	86790882	86791106	22	0.5838	0.79609	-0.212288	2.10E-09	1.50E-05	1.49E-07	0.000455198	--	--	--	--	--	--	--	--	--	--
chr9	124461423	124461537	40	0.023883	0.14673	-0.122842	2.10E-09	2.80E-10	1.49E-07	7.38E-08	--	--	--	DAB2IP	--	--	chr9	DAB2IP	--	--
chr9	134430398	134430526	17	0.59459	0.35078	0.243804	2.10E-09	2.40E-06	1.49E-07	0.000113657	--	--	--	--	--	chr9_134429866_134430491	chr9	--	--	--
chrX	153176014	153176214	13	0.82121	0.55113	0.270077	2.10E-09	5.50E-08	1.49E-07	5.66E-06	--	--	ARHGAP4	ARHGAP4	--	--	--	ARHGAP4	--	--
chr13	79175933	79176014	30	0.1475	0.28227	-0.134767	2.20E-09	1.10E-05	1.55E-07	0.000371728	--	--	POU4F1	RNF219-AS1	--	chr13_79175610_79177985	--	RNF219-AS1,POU4F1	--	cgi6509
chr20	37353032	37353087	13	0.27867	0.14541	0.133256	2.20E-09	1.00E-07	1.55E-07	9.10E-06	SLC32A1	SLC32A1	--	--	--	chr20_37352130_37357372	--	--	SLC32A1	cgi16638
chr7	157396601	157396679	13	0.59874	0.42982	0.168923	2.20E-09	6.00E-06	1.55E-07	0.0002342	--	--	--	PTPRN2	--	--	--	PTPRN2	--	--
chr7	27154844	27155067	22	0.46708	0.29955	0.16753	2.20E-09	1.00E-06	1.55E-07	5.71E-05	--	--	--	HOXA3	--	chr7_27154999_27155426	chr7	HOXA3	--	--
chr11	8190597	8190835	27	0.33107	0.13816	0.192914	2.30E-09	8.10E-07	1.62E-07	4.91E-05	RIC3	RIC3	RIC3	--	--	chr11_8190226_8190671	chr11	RIC3	RIC3	cgi3854
chr8	86839531	86839824	43	0.73422	0.89542	-0.163424	2.30E-09	1.70E-06	1.62E-07	8.78E-05	REXO1L6P	--	REXO1L6P	--	--	chr8_86838850_86840677	--	REXO1L6P	REXO1L6P	cgi25839
chr10	77191076	77191267	37	0.041351	0.1447	-0.103351	2.40E-09	9.00E-09	1.68E-07	1.34E-06	C10orf11	C10orf11	--	--	--	chr10_77191061_77191571	--	--	C10orf11	cgi2975
chr14	24845228	24846005	25	0.56776	0.76305	-0.195293	2.40E-09	2.50E-06	1.68E-07	0.00011688	--	--	NFATC4	NFATC4	--	--	--	NFATC4	--	--
chr18	3879554	3879664	17	0.80108	0.92618	-0.125098	2.40E-09	5.50E-07	1.68E-07	3.62E-05	--	--	DLGAP1	DLGAP1-AS3	--	chr18_3879202_3880087	--	DLGAP1-AS3,DLGAP1	--	--
chr8	86570465	86570689	22	0.56547	0.79377	-0.228303	2.40E-09	4.50E-06	1.68E-07	0.000187289	--	--	--	--	--	--	--	--	--	--
chr1	3511709	3511920	29	0.74061	0.60049	0.140115	2.50E-09	1.90E-05	1.75E-07	0.000542184	--	--	MEGF6	MEGF6	--	chr1_3511709_3512118	--	MEGF6	--	--
chr6	6009274	6009529	17	0.27135	0.094647	0.176706	2.50E-09	1.60E-07	1.75E-07	1.34E-05	NRN1	NRN1	--	--	--	chr6_6008857_6009299	chr6	--	--	--
chr10	81634717	81634855	11	0.41521	0.7723	-0.357091	2.60E-09	2.90E-08	1.81E-07	3.39E-06	CTSLP6	CTSLP6	--	--	--	--	--	--	--	--
chr15	68116022	68116120	10	0.19633	0.062567	0.133767	2.60E-09	5.10E-07	1.81E-07	3.42E-05	--	--	--	SKOR1	--	chr15_68115485_68122575	--	SKOR1	--	--
chr16	70713823	70714003	22	0.87009	0.68589	0.184197	2.60E-09	2.50E-05	1.81E-07	0.000681201	--	--	MTSS1L	MTSS1L	--	chr16_70713461_70714379	--	MTSS1L	--	--
chr3	138551466	138551596	12	0.94792	0.72794	0.219972	2.60E-09	1.70E-07	1.81E-07	1.42E-05	--	--	--	--	--	--	chr3	--	--	--
chr4	16903192	16903566	20	0.54603	0.7346	-0.188567	2.60E-09	1.10E-05	1.81E-07	0.000371728	--	--	--	--	--	--	--	--	--	--
chr1	153652181	153652366	32	0.29815	0.16825	0.129896	2.70E-09	6.30E-07	1.87E-07	4.03E-05	--	--	NPR1	NPR1	--	chr1_153650830_153652375	--	NPR1	--	cgi1707
chr1	44569203	44569364	21	0.47557	0.73925	-0.263683	2.70E-09	5.20E-07	1.87E-07	3.45E-05	--	--	KRT8P47	--	--	chr1_44568991_44569399	--	KRT8P47	--	--
chr4	102728958	102729167	14	0.79252	0.923	-0.130476	2.70E-09	7.70E-08	1.87E-07	7.42E-06	--	--	--	BANK1	--	--	--	BANK1	--	--
chr8	144490531	144490597	10	0.44113	0.7442	-0.303067	2.80E-09	4.30E-07	1.94E-07	2.98E-05	--	--	--	--	--	--	chr8	--	--	--
chr12	53834355	53834545	22	0.9142	0.76997	0.144227	2.90E-09	8.30E-06	2.00E-07	0.000299012	PRR13	PRR13	--	--	--	--	chr12	--	--	--
chr17	75370087	75370194	20	0.1374	0.29743	-0.160033	2.90E-09	3.50E-07	2.00E-07	2.53E-05	9-Sep	9-Sep	--	9-Sep	--	chr17_75368688_75370506	--	9-Sep	--	cgi11178
chr19	38794186	38795041	23	0.35886	0.64394	-0.285087	2.90E-09	9.60E-06	2.00E-07	0.000337247	C19orf33	C19orf33	YIF1B,C19orf33	C19orf33	YIF1B	--	--	C19orf33,YIF1B	C19orf33	--
chr7	4140934	4141075	17	0.92749	0.82173	0.105765	2.90E-09	2.10E-07	2.00E-07	1.70E-05	--	--	--	SDK1	--	--	--	SDK1	--	--
chr10	115940218	115940529	20	0.66673	0.46998	0.19675	3.00E-09	6.70E-06	2.06E-07	0.000251726	--	--	--	TDRD1	--	--	chr10	TDRD1	--	--
chr12	53183883	53184009	27	0.19002	0.3228	-0.132778	3.00E-09	7.50E-06	2.06E-07	0.000274324	--	--	KRT3	--	--	chr12_53183713_53183931	chr12	KRT3	--	--
chr19	49001497	49002804	106	0.45627	0.30108	0.236462	3.00E-09	7.10E-07	2.06E-07	4.44E-05	--	--	LMTK3	--	--	chr19_49001748_49003087	chr19	LMTK3	--	--
chr17	20744719	20744932	27	0.7146	0.49898	0.21563	3.10E-09	2.10E-05	2.11E-07	0.000593536	--	--	ABHD17AP6	ABHD17AP6	--	chr17_20744130_20744846	chr17	ABHD17AP6	--	cgi10303
chr2	238382293	238382579	12	0.60197	0.87006	-0.268083	3.10E-09	3.10E-07	2.11E-07	2.31E-05	--	--	--	--	--	--	chr2	--	--	--
chr20	62329728	62330138	49	0.77707	0.67207	0.105	3.10E-09	3.10E-08	2.11E-07	3.55E-06	--	--	TNFRSF6B,ARFRP1,RTEL1-TNFRSF6B	--	ARFRP1,TNFRSF6B,RTEL1-TNFRSF6B	--	chr20	ARFRP1,TNFRSF6B,RTEL1-TNFRSF6B	--	--
chr20	62679458	62679490	12	0.48203	0.30092	0.181111	3.10E-09	5.40E-06	2.11E-07	0.000217469	--	--	SOX18	--	--	chr20_62679424_62680883	chr20	SOX18	--	--
chr4	5892251	5892336	9	0.45659	0.17948	0.277111	3.10E-09	1.50E-07	2.11E-07	1.28E-05	CRMP1	CRMP1	--	CRMP1	--	chr4_5891981_5892365	chr4	CRMP1	CRMP1	cgi19585
chr7	1789677	1789880	10	0.46137	0.18647	0.2749	3.10E-09	3.50E-06	2.11E-07	0.000151553	--	--	--	--	--	--	--	--	--	--
chrX	25031556	25031696	49	0.16314	0.26473	-0.101585	3.10E-09	8.50E-06	2.11E-07	0.000304804	--	--	ARX	--	--	chrX_25030461_25032053	chrX	ARX	--	--
chr20	52098363	52098568	14	0.82193	0.56964	0.252286	3.20E-09	4.00E-06	2.17E-07	0.000168738	--	--	--	TSHZ2	--	--	--	TSHZ2	--	--
chr5	51128049	51128423	16	0.66304	0.85456	-0.191521	3.20E-09	2.60E-05	2.17E-07	0.000702599	--	--	--	--	--	--	--	--	--	--
chr7	3952801	3953215	16	0.94521	0.84319	0.102021	3.20E-09	3.90E-09	2.17E-07	6.75E-07	--	--	--	SDK1	--	--	--	SDK1	--	--
chr2	74726616	74726969	22	0.42717	0.59735	-0.170182	3.40E-09	7.60E-06	2.30E-07	0.000277818	LBX2	LBX2	LBX2	LBX2	--	chr2_74725039_74727038	--	LBX2	LBX2	cgi15140
chr3	152552669	152552853	32	0.12232	0.020958	0.101365	3.40E-09	1.00E-05	2.30E-07	0.000343726	P2RY1	--	P2RY1	--	--	chr3_152552602_152553712	--	P2RY1	P2RY1	--
chr6	34024304	34024420	16	0.39229	0.64573	-0.253437	3.40E-09	3.90E-05	2.30E-07	0.000937387	--	--	GRM4	GRM4	--	chr6_34024201_34024457	--	GRM4	--	--
chr7	127992113	127992173	28	0.21076	0.10542	0.105345	3.40E-09	7.40E-07	2.30E-07	4.57E-05	--	--	PRRT4	PRRT4	--	chr7_127990926_127992616	--	PRRT4	--	--
chr9	92094465	92094649	22	0.75652	0.91192	-0.155409	3.40E-09	8.20E-06	2.30E-07	0.000296267	SEMA4D	SEMA4D	SEMA4D	SEMA4D	--	--	--	SEMA4D	SEMA4D	--
chr12	30715684	30715925	26	0.83559	0.94815	-0.112564	3.50E-09	4.40E-07	2.35E-07	3.04E-05	--	--	--	--	--	--	--	--	--	--
chr19	4328838	4328969	9	0.26	0.50778	-0.247778	3.50E-09	5.00E-06	2.35E-07	0.000204809	--	--	--	STAP2	--	chr19_4328658_4328865	chr19	STAP2	--	--
chr2	242640282	242640335	11	0.77339	0.468	0.305394	3.50E-09	1.40E-06	2.35E-07	7.56E-05	ING5	ING5	--	ING5	--	--	chr2	ING5	--	--
chr4	778078	779041	80	0.57597	0.76521	-0.252896	3.50E-09	9.50E-07	2.35E-07	5.53E-05	--	--	CPLX1	--	CPLX1	chr4_778661_780592	chr4	CPLX1	--	--
chr5	158636300	158636342	16	0.36517	0.65425	-0.289083	3.50E-09	8.90E-07	2.35E-07	5.25E-05	RNF145	RNF145	RNF145	RNF145	--	chr5_158636218_158636949	--	RNF145	RNF145	cgi21335
chr7	968381	968553	19	0.72209	0.47254	0.249544	3.50E-09	5.20E-06	2.35E-07	0.000211746	ADAP1	ADAP1	--	ADAP1	--	--	--	ADAP1	--	--
chrX	130216137	130216369	29	0.30521	0.47238	-0.167172	3.50E-09	2.60E-05	2.35E-07	0.000702599	ARHGAP36	ARHGAP36	--	ARHGAP36	--	chrX_130216330_130216902	chrX	ARHGAP36	ARHGAP36	cgi28311
chr10	132976026	132976450	19	0.54756	0.3124	0.235158	3.60E-09	2.70E-05	2.40E-07	0.000725523	--	--	--	TCERG1L	--	--	--	TCERG1L	--	--
chr15	32605480	32605598	34	0.38026	0.24036	0.139902	3.60E-09	3.00E-06	2.40E-07	0.00013626	--	--	LOC644110	--	--	chr15_32604647_32607825	--	LOC644110	--	cgi7710
chr15	98196021	98196061	12	0.37369	0.13389	0.239806	3.60E-09	5.60E-06	2.40E-07	0.00022321	--	--	--	--	--	chr15_98196021_98196391	--	--	--	--
chr16	31488217	31488494	47	0.36843	0.48268	-0.135838	3.60E-09	3.30E-05	2.40E-07	0.000841649	--	--	TGFB1I1	TGFB1I1	--	chr16_31487152_31488967	--	TGFB1I1	--	--
chr3	171773730	171773974	19	0.83105	0.696	0.135053	3.60E-09	3.40E-07	2.40E-07	2.47E-05	--	--	--	FNDC3B	--	--	--	FNDC3B	--	--
chr7	1625890	1626200	26	0.76899	0.58521	0.183782	3.60E-09	6.30E-06	2.40E-07	0.000241513	--	--	PSMG3-AS1	PSMG3-AS1	--	--	--	PSMG3-AS1	--	--
chr1	63788767	63788878	16	0.26133	0.11306	0.148271	3.70E-09	1.10E-07	2.46E-07	9.81E-06	FOXD3,FOXD3-AS1	FOXD3-AS1	FOXD3	FOXD3-AS1	--	chr1_63782394_63790471	--	FOXD3-AS1,FOXD3	FOXD3-AS1,FOXD3	cgi1195
chr15	101460177	101460322	16	0.27256	0.14148	0.131083	3.70E-09	2.50E-05	2.46E-07	0.000681201	LOC101927751	LOC101927751	--	LRRK1	--	chr15_101458286_101460223	chr15	LRRK1	--	cgi8364
chr9	102587136	102587436	21	0.19476	0.3876	-0.192841	3.70E-09	2.00E-07	2.46E-07	1.64E-05	--	--	--	NR4A3	--	chr9_102581791_102587561	--	NR4A3	--	cgi26842
chr2	110401553	110401778	18	0.55228	0.80093	-0.248648	3.80E-09	6.00E-05	2.52E-07	0.001308135	--	--	--	--	--	--	--	--	--	--
chr6	130687419	130687641	26	0.021179	0.12346	-0.102282	3.80E-09	1.70E-08	2.52E-07	2.22E-06	SAMD3,TMEM200A	TMEM200A,SAMD3	TMEM200A	--	--	chr6_130686414_130687736	--	TMEM200A	TMEM200A	cgi22531
chr8	43102008	43102100	16	0.20613	0.35269	-0.146562	3.80E-09	1.60E-06	2.52E-07	8.33E-05	--	--	--	--	--	chr8_43101489_43102542	--	--	--	--
chr19	1255416	1255474	15	0.9262	0.77953	0.146667	3.90E-09	8.70E-07	2.58E-07	5.19E-05	--	--	MIDN	MIDN	--	chr19_1255216_1255594	chr19	MIDN	--	--
chr22	45125585	45125756	20	0.44738	0.61915	-0.171767	3.90E-09	8.70E-07	2.58E-07	5.19E-05	--	--	--	PRR5,PRR5-ARHGAP8	--	chr22_45124981_45125855	--	PRR5,PRR5-ARHGAP8	--	--
chr1	40598430	40598614	22	0.53291	0.7395	-0.206591	4.00E-09	1.80E-05	2.63E-07	0.000515541	LOC728602	--	LOC728602	--	--	chr1_40598508_40599209	chr1	LOC728602	LOC728602	cgi942
chr10	31321804	31321996	20	0.76857	0.54633	0.222233	4.00E-09	2.00E-05	2.63E-07	0.000568373	ZNF438	ZNF438	--	--	--	--	chr10	--	--	--
chr22	49764917	49765139	32	0.45221	0.26583	0.186375	4.00E-09	1.20E-05	2.63E-07	0.000400946	--	--	--	--	--	chr22_49764995_49765272	chr22	--	--	--
chr3	44622686	44622728	16	0.8385	0.66438	0.174125	4.00E-09	4.10E-06	2.63E-07	0.000172488	MPRIPP1	MPRIPP1	--	ZKSCAN7	--	chr3_44622586_44622866	chr3	ZKSCAN7	MPRIPP1	cgi18425
chrX	125299777	125299961	47	0.4581	0.35309	0.105014	4.00E-09	9.30E-07	2.63E-07	5.45E-05	DCAF12L2	--	DCAF12L2	--	--	chrX_125299245_125300436	--	DCAF12L2	DCAF12L2	cgi28285
chr3	9745511	9745590	28	0.187	0.073619	0.113381	4.10E-09	4.20E-08	2.69E-07	4.57E-06	CPNE9	--	CPNE9	--	MTMR14	chr3_9745499_9746782	--	CPNE9	CPNE9	cgi18198
chr9	136707105	136707611	34	0.60382	0.75131	-0.14749	4.10E-09	2.20E-05	2.69E-07	0.000618986	--	--	--	VAV2	--	--	--	VAV2	--	--
chr3	115510870	115511205	34	0.50964	0.66713	-0.15749	4.20E-09	1.70E-05	2.75E-07	0.000493492	--	--	--	--	--	--	--	--	--	--
chr8	142276277	142276572	36	0.54348	0.69499	-0.151509	4.20E-09	2.30E-08	2.75E-07	2.83E-06	--	--	--	--	--	--	--	--	--	--
chr10	104223029	104223224	31	0.46627	0.6388	-0.172527	4.30E-09	1.80E-05	2.80E-07	0.000515541	--	--	--	MFSD13A	--	--	chr10	MFSD13A	--	--
chr10	52469793	52470175	25	0.4644	0.6706	-0.2062	4.30E-09	4.40E-05	2.80E-07	0.001027383	--	--	--	--	--	--	--	--	--	--
chr19	4199912	4200188	41	0.60555	0.46392	0.141634	4.30E-09	8.50E-06	2.80E-07	0.000304804	--	--	ANKRD24	ANKRD24	--	--	chr19	ANKRD24	--	--
chr4	85404141	85404374	34	0.20401	0.3321	-0.128088	4.30E-09	7.40E-05	2.80E-07	0.001501736	--	--	--	--	--	chr4_85403830_85404524	chr4	--	--	--
chr9	116225940	116226002	9	0.44619	0.23596	0.210222	4.30E-09	6.60E-09	2.80E-07	1.05E-06	RGS3	RGS3	RGS3	RGS3	--	chr9_116225763_116226133	--	RGS3	RGS3	cgi26934
chr15	93315981	93316113	10	0.46997	0.795	-0.325033	4.40E-09	4.20E-07	2.84E-07	2.93E-05	--	--	--	--	--	--	--	--	--	--
chr16	85932766	85932821	11	0.064909	0.1707	-0.105788	4.40E-09	1.40E-08	2.84E-07	1.90E-06	IRF8	IRF8	IRF8	--	--	chr16_85932121_85932942	--	IRF8	IRF8	cgi9618
chr17	16586756	16586848	20	0.33803	0.13703	0.201	4.40E-09	1.10E-05	2.84E-07	0.000371728	--	--	--	--	--	--	--	--	--	--
chr17	79138729	79138874	11	0.6037	0.38494	0.218758	4.40E-09	5.70E-09	2.84E-07	9.28E-07	AATK-AS1	AATK-AS1	--	AATK	--	--	chr17	AATK	AATK-AS1	--
chr2	171675281	171675572	38	0.19542	0.33136	-0.135939	4.40E-09	8.30E-05	2.84E-07	0.001604404	--	--	--	GAD1	--	chr2_171672310_171675447	chr2	GAD1	--	cgi15695
chr4	5893702	5893843	10	0.51713	0.2275	0.289633	4.40E-09	5.40E-08	2.84E-07	5.61E-06	CRMP1	CRMP1	--	CRMP1	--	--	chr4	CRMP1	--	--
chr6	109611702	109611794	10	0.68657	0.92347	-0.2369	4.40E-09	6.60E-08	2.84E-07	6.61E-06	PTCHD3P3	PTCHD3P3	PTCHD3P3	--	--	chr6_109611449_109612230	--	PTCHD3P3	PTCHD3P3	cgi22447
chr5	2743654	2743742	17	0.49639	0.28337	0.21302	4.50E-09	1.00E-07	2.90E-07	9.10E-06	--	--	--	--	--	--	--	--	--	--
chr8	86745742	86745966	22	0.55689	0.79124	-0.234348	4.50E-09	7.00E-06	2.90E-07	0.000262047	--	--	--	--	--	--	--	--	--	--
chr12	120805964	120806098	14	0.045881	0.19095	-0.145071	4.60E-09	3.90E-06	2.95E-07	0.000165192	--	--	MSI1	MSI1	--	--	chr12	MSI1	--	--
chr2	23724981	23725284	25	0.83327	0.68505	0.148213	4.60E-09	3.30E-06	2.95E-07	0.000146672	--	--	--	KLHL29	--	--	--	KLHL29	--	--
chr21	38068592	38068859	33	0.29406	0.44124	-0.147182	4.60E-09	5.10E-05	2.95E-07	0.001136216	--	--	--	--	--	chr21_38068193_38073891	--	--	--	cgi17199
chr4	79228694	79228781	17	0.57663	0.7882	-0.211569	4.60E-09	6.10E-06	2.95E-07	0.000236765	--	--	--	FRAS1	--	--	--	FRAS1	--	--
chr6	37504060	37504151	14	0.35164	0.13817	0.213476	4.60E-09	2.30E-06	2.95E-07	0.000110521	--	--	--	--	LOC100505530	chr6_37503538_37504291	--	--	--	--
chr8	86794091	86794191	14	0.58243	0.8289	-0.246476	4.60E-09	6.60E-06	2.95E-07	0.000249324	--	--	--	--	--	--	--	--	--	--
chrX	64627628	64627700	18	0.51531	0.31637	0.198944	4.60E-09	3.40E-06	2.95E-07	0.000148777	TLE1P1	TLE1P1	--	--	--	chrX_64626743_64628045	--	--	TLE1P1	cgi28036
chr1	39407393	39407471	10	0.33483	0.092933	0.2419	4.80E-09	1.10E-06	3.06E-07	6.23E-05	RHBDL2	--	RHBDL2	--	--	--	--	RHBDL2	RHBDL2	--
chr11	125774092	125774369	34	0.2471	0.13378	0.113314	4.80E-09	9.40E-06	3.06E-07	0.000331909	PUS3,DDX25	DDX25,PUS3	DDX25	DDX25	--	chr11_125774292_125774584	chr11	DDX25	DDX25	cgi4898
chr17	5209643	5209815	10	0.49687	0.76533	-0.268467	4.80E-09	1.40E-07	3.06E-07	1.20E-05	--	--	--	RABEP1	--	--	--	RABEP1	--	--
chr19	55598010	55598177	30	0.53618	0.38721	0.148967	4.80E-09	9.70E-07	3.06E-07	5.63E-05	--	--	EPS8L1	EPS8L1	--	chr19_55597977_55598887	--	EPS8L1	--	--
chr10	127462435	127462607	34	0.75087	0.61515	0.135725	4.90E-09	3.80E-05	3.11E-07	0.000917608	--	--	MMP21	--	--	chr10_127462230_127462987	chr10	MMP21	--	--
chr13	93879986	93880969	101	0.11759	0.03234	0.109222	4.90E-09	1.30E-07	3.11E-07	1.13E-05	--	--	--	GPC6	--	chr13_93879245_93880877	chr13	GPC6	--	--
chr18	76740154	76740176	13	0.17159	0.3369	-0.165308	4.90E-09	1.00E-05	3.11E-07	0.000343726	SALL3	SALL3	--	--	--	chr18_76737005_76741244	--	--	SALL3	cgi11945
chr2	43824232	43824368	20	0.9343	0.82145	0.11285	4.90E-09	3.50E-07	3.11E-07	2.53E-05	THADA	THADA	--	--	--	--	chr2	--	--	--
chr3	55618986	55619222	18	0.74598	0.88511	-0.13913	4.90E-09	8.00E-08	3.11E-07	7.62E-06	--	--	--	ERC2	--	--	--	ERC2	--	--
chr16	1261309	1261383	16	0.84671	0.67025	0.176458	5.00E-09	4.30E-06	3.16E-07	0.000179808	--	--	--	CACNA1H	--	--	--	CACNA1H	--	--
chr5	170738581	170738637	16	0.22021	0.097083	0.123125	5.00E-09	1.10E-07	3.16E-07	9.81E-06	--	--	TLX3	--	--	chr5_170735169_170739863	--	TLX3	--	cgi21367
chr7	1067225	1067392	22	0.078515	0.18148	-0.10297	5.00E-09	1.10E-07	3.16E-07	9.81E-06	--	--	--	C7orf50	--	chr7_1066931_1068245	--	C7orf50	--	cgi23782
chr9	100849916	100850082	46	0.67833	0.50383	0.174507	5.10E-09	2.70E-09	3.22E-07	5.00E-07	--	--	TRIM14	--	--	chr9_100849699_100850392	--	TRIM14	--	--
chr18	44774220	44774244	14	0.413	0.2125	0.2005	5.20E-09	2.70E-07	3.28E-07	2.10E-05	--	--	SKOR2	SKOR2	--	chr18_44772992_44775577	--	SKOR2	--	cgi11769
chr20	44829678	44829895	41	0.40566	0.25942	0.146236	5.20E-09	3.10E-07	3.28E-07	2.31E-05	--	--	--	CDH22	--	chr20_44829506_44829848	chr20	CDH22	--	--
chr19	15982551	15982689	9	0.29052	0.56759	-0.277074	5.30E-09	6.20E-09	3.33E-07	9.99E-07	--	--	--	--	--	--	--	--	--	--
chr2	167789859	167789911	9	0.60337	0.85348	-0.250111	5.30E-09	2.40E-06	3.33E-07	0.000113657	--	--	--	XIRP2	--	--	--	XIRP2	--	--
chr5	40681165	40681317	18	0.18298	0.40898	-0.226	5.30E-09	6.80E-05	3.33E-07	0.001413654	--	--	PTGER4	--	--	chr5_40679502_40682081	--	PTGER4	--	cgi20646
chr8	145031085	145031561	34	0.40604	0.58477	-0.178735	5.30E-09	1.70E-05	3.33E-07	0.000493492	--	--	--	PLEC	--	--	--	PLEC	--	--
chr12	4378576	4378665	27	0.21264	0.10951	0.103136	5.40E-09	2.00E-08	3.38E-07	2.52E-06	--	--	--	CCND2-AS1	--	chr12_4378366_4382222	--	CCND2-AS1	--	--
chr13	49794582	49795306	124	0.21333	0.18218	0.107603	5.40E-09	4.30E-06	3.38E-07	0.000179808	MLNR	--	MLNR	--	--	chr13_49794125_49795542	--	MLNR	MLNR	cgi6433
chrX	134232676	134232756	14	0.73481	0.51517	0.219643	5.40E-09	1.40E-08	3.38E-07	1.90E-06	SMIM10L2B	SMIM10L2B	--	--	--	chrX_134232431_134233126	--	--	SMIM10L2B	cgi28334
chr11	111169538	111169742	23	0.1369	0.32603	-0.18913	5.50E-09	2.10E-06	3.43E-07	0.000104714	COLCA2,COLCA1	COLCA2	COLCA2,COLCA1	COLCA2,COLCA1	--	chr11_111169304_111170428	--	COLCA2,COLCA1	COLCA2,COLCA1	cgi4746
chr9	140174373	140174523	15	0.91936	0.76213	0.157222	5.50E-09	6.30E-06	3.43E-07	0.000241513	--	--	TOR4A	--	--	chr9_140172613_140176105	--	TOR4A	--	--
chr9	79637889	79638031	30	0.33807	0.46798	-0.129911	5.50E-09	3.80E-05	3.43E-07	0.000917608	--	--	--	--	--	chr9_79637814_79638169	chr9	--	--	--
chr15	89922251	89922325	23	0.4647	0.33103	0.133667	5.60E-09	7.10E-09	3.49E-07	1.10E-06	--	--	MIR9-3HG	MIR9-3HG	--	chr15_89920793_89922768	--	MIR9-3HG	--	cgi8248
chr2	130680939	130681153	29	0.034172	0.15309	-0.11892	5.60E-09	2.90E-07	3.49E-07	2.23E-05	LINC01856	--	PLAC9P1	LINC01856,PLAC9P1	--	--	--	LINC01856,PLAC9P1	LINC01856	--
chr10	4908768	4909092	18	0.61694	0.80926	-0.192315	5.70E-09	7.60E-07	3.54E-07	4.67E-05	--	--	--	--	--	--	--	--	--	--
chr8	144799893	144800428	20	0.63233	0.82915	-0.196817	5.70E-09	4.10E-05	3.54E-07	0.000974534	--	--	MAPK15	MAPK15	--	--	chr8	MAPK15	--	--
chr9	125152897	125153033	16	0.54296	0.36333	0.179625	5.70E-09	9.30E-07	3.54E-07	5.45E-05	--	--	--	PTGS1	--	--	--	PTGS1	--	--
chr4	41884362	41884540	12	0.19403	0.0625	0.131528	5.80E-09	5.00E-07	3.60E-07	3.38E-05	LINC00682	--	LINC00682	LINC00682	--	chr4_41883492_41884570	chr4	LINC00682	LINC00682	--
chr7	158750496	158750668	15	0.45244	0.27498	0.177467	5.80E-09	1.70E-05	3.60E-07	0.000493492	--	--	--	--	--	chr7_158750223_158750498	chr7	--	--	--
chr11	2021716	2021941	11	0.48133	0.26582	0.215515	6.00E-09	4.70E-06	3.70E-07	0.000195091	--	--	--	H19	--	--	chr11	H19	--	--
chr16	88766834	88767010	20	0.50403	0.66335	-0.159317	6.00E-09	3.00E-06	3.70E-07	0.00013626	--	--	--	RNF166	--	--	chr16	RNF166	--	--
chr19	570317	570455	19	0.65175	0.43311	0.218649	6.00E-09	3.50E-06	3.70E-07	0.000151553	BSG	BSG	--	--	--	--	chr19	--	--	--
chr4	111554467	111554967	25	0.34376	0.55056	-0.2068	6.00E-09	7.50E-06	3.70E-07	0.000274324	--	--	--	PITX2	--	--	chr4	PITX2	--	--
chr4	85414576	85414684	16	0.12462	0.2454	-0.120771	6.00E-09	4.00E-08	3.70E-07	4.37E-06	--	--	NKX6-1	--	--	chr4_85413997_85414874	--	NKX6-1	--	--
chr8	70984238	70984744	39	0.23649	0.37306	-0.136573	6.10E-09	3.40E-06	3.76E-07	0.000148777	PRDM14	PRDM14	--	--	--	chr8_70981873_70984888	--	--	--	cgi25767
chr13	113765363	113765384	10	0.24183	0.522	-0.280167	6.20E-09	5.90E-08	3.80E-07	6.06E-06	--	--	--	F7	--	chr13_113761566_113765534	--	F7	--	--
chr22	44759442	44759608	12	0.51419	0.335	0.179194	6.20E-09	2.80E-06	3.80E-07	0.000128301	--	--	--	--	--	--	--	--	--	--
chr4	7287262	7287448	13	0.745	0.51546	0.229538	6.20E-09	1.20E-06	3.80E-07	6.69E-05	--	--	--	SORCS2	--	--	--	SORCS2	--	--
chr7	153686006	153686210	12	0.72222	0.50064	0.221583	6.20E-09	3.00E-07	3.80E-07	2.27E-05	--	--	--	DPP6	--	--	--	DPP6	--	--
chr7	49814882	49814943	19	0.18123	0.40944	-0.228211	6.20E-09	1.40E-06	3.80E-07	7.56E-05	VWC2	VWC2	VWC2	VWC2	--	chr7_49813008_49815752	--	VWC2	VWC2	cgi24302
chr9	137573198	137573348	17	0.7342	0.5121	0.222098	6.20E-09	0.00012	3.80E-07	0.002005267	--	--	--	COL5A1	--	--	--	COL5A1	--	--
chr11	17552708	17552952	19	0.48214	0.70981	-0.227667	6.40E-09	1.70E-05	3.91E-07	0.000493492	--	--	USH1C	USH1C	--	--	--	USH1C	--	--
chr18	12897109	12897511	26	0.57417	0.4106	0.163564	6.40E-09	2.40E-06	3.91E-07	0.000113657	--	--	--	--	--	--	chr18	--	--	--
chr22	17082438	17082472	20	0.21718	0.079567	0.137617	6.40E-09	8.60E-07	3.91E-07	5.14E-05	TPTEP1	TPTEP1	--	--	--	chr22_17081936_17082595	chr22	--	TPTEP1	--
chr19	1131791	1131900	21	0.12083	0.27067	-0.149841	6.50E-09	1.40E-05	3.96E-07	0.000450114	SBNO2	--	--	SBNO2	--	--	--	SBNO2	SBNO2	--
chr2	218843460	218843691	16	0.23644	0.37965	-0.143208	6.50E-09	1.60E-05	3.96E-07	0.000474204	LOC105373878	--	LOC105373878	LOC105373878	--	chr2_218843460_218843742	--	LOC105373878	LOC105373878	cgi15937
chr5	75377754	75378020	37	0.13262	0.24547	-0.112847	6.50E-09	9.70E-07	3.96E-07	5.63E-05	SV2C	SV2C	--	--	--	chr5_75377898_75378189	chr5	--	--	--
chr10	131750009	131750262	12	0.84594	0.61714	0.228806	6.60E-09	5.30E-07	4.00E-07	3.51E-05	--	--	--	EBF3	--	--	--	EBF3	--	--
chr17	48222258	48222590	23	0.34251	0.53417	-0.191667	6.60E-09	2.20E-05	4.00E-07	0.000618986	--	--	PPP1R9B	PPP1R9B	--	--	--	PPP1R9B	--	--
chr19	50133625	50133954	28	0.85152	0.63305	0.218476	6.60E-09	6.40E-06	4.00E-07	0.000243843	--	--	--	--	--	--	--	--	--	--
chr7	1513933	1514028	18	0.10763	0.33115	-0.223519	6.60E-09	2.90E-05	4.00E-07	0.000765699	--	--	INTS1	INTS1	--	chr7_1513775_1514052	chr7	INTS1	--	--
chr9	116054213	116054378	18	0.94022	0.79183	0.148389	6.60E-09	1.50E-06	4.00E-07	7.84E-05	--	--	PRPF4	--	--	--	--	PRPF4	--	--
chr20	61041067	61041534	31	0.62799	0.45262	0.175366	6.80E-09	0.00013	4.12E-07	0.002110548	--	--	GATA5	GATA5	--	chr20_61041273_61041723	chr20	GATA5	--	--
chr1	4714711	4714745	17	0.14406	0.29955	-0.15549	6.90E-09	1.50E-05	4.16E-07	0.000455198	AJAP1	AJAP1	--	--	--	chr1_4713989_4716555	--	--	AJAP1	cgi299
chr10	44197730	44198157	27	0.69921	0.51864	0.180568	6.90E-09	5.00E-05	4.16E-07	0.001116739	--	--	--	--	--	--	chr10	--	--	--
chr16	1236744	1237079	35	0.8113	0.67632	0.134981	6.90E-09	5.70E-05	4.16E-07	0.001254605	--	--	--	CACNA1H	--	chr16_1235938_1237262	--	CACNA1H	--	--
chr8	81501476	81501603	8	0.64004	0.85571	-0.215667	6.90E-09	2.90E-08	4.16E-07	3.39E-06	--	--	--	--	--	--	--	--	--	--
chr8	86838194	86839431	98	0.76742	0.89537	-0.17465	6.90E-09	2.70E-07	4.16E-07	2.10E-05	--	--	REXO1L6P	--	REXO1L6P	chr8_86838850_86840677	chr8	REXO1L6P	--	cgi25839
chr16	1519542	1519918	13	0.62292	0.88608	-0.263154	7.00E-09	3.90E-07	4.21E-07	2.76E-05	--	--	--	CLCN7	--	--	--	CLCN7	--	--
chr11	354660	355008	22	0.47321	0.31847	0.154742	7.10E-09	7.20E-07	4.25E-07	4.47E-05	--	--	--	--	--	--	chr11	--	--	--
chr19	21505195	21505393	14	0.8971	0.7481	0.149	7.10E-09	1.10E-05	4.25E-07	0.000371728	--	--	--	ZNF708	--	--	--	ZNF708	--	--
chr2	85819578	85820131	14	0.80433	0.91526	-0.110929	7.10E-09	8.00E-07	4.25E-07	4.87E-05	--	--	VAMP5	VAMP5	--	--	--	VAMP5	--	--
chr20	21377537	21377663	31	0.36254	0.24271	0.176786	7.10E-09	1.00E-05	4.25E-07	0.000343726	NKX2-4	--	NKX2-4	NKX2-4	--	chr20_21376358_21378245	--	NKX2-4	NKX2-4	cgi16459
chr7	150069806	150069946	24	0.90622	0.79533	0.110889	7.10E-09	2.90E-06	4.25E-07	0.000132201	--	--	REPIN1	--	--	chr7_150068756_150070051	--	REPIN1	--	--
chr8	144290736	144291335	22	0.69271	0.48065	0.212061	7.10E-09	2.50E-05	4.25E-07	0.000681201	--	--	--	--	--	--	--	--	--	--
chr9	21968329	21968485	24	0.38422	0.55731	-0.173083	7.20E-09	5.10E-05	4.30E-07	0.001136216	--	--	--	CDKN2A	CDKN2A-AS1	chr9_21968358_21968728	chr9	CDKN2A	--	--
chr12	70406991	70407138	19	0.81816	0.64304	0.175123	7.30E-09	1.20E-05	4.36E-07	0.000400946	--	--	--	--	--	--	--	--	--	--
chr7	157819036	157819774	25	0.75572	0.56759	0.188133	7.30E-09	3.00E-05	4.36E-07	0.000788419	--	--	--	PTPRN2	--	--	--	PTPRN2	--	--
chr1	162533247	162533449	20	0.96083	0.82375	0.137083	7.50E-09	3.40E-05	4.46E-07	0.000857307	--	--	--	UAP1	--	--	chr1	UAP1	--	--
chr13	48894152	48894475	25	0.58172	0.76691	-0.185187	7.50E-09	5.90E-05	4.46E-07	0.00129359	PPP1R26P1	--	PPP1R26P1	RB1	--	--	chr13	RB1,PPP1R26P1	PPP1R26P1	--
chr9	127191229	127191403	14	0.59636	0.36279	0.233571	7.50E-09	2.30E-06	4.46E-07	0.000110521	--	--	--	--	--	--	--	--	--	--
chr2	224856524	224856607	12	0.74047	0.53047	0.21	7.60E-09	1.80E-06	4.51E-07	9.19E-05	--	--	SERPINE2	--	--	--	--	SERPINE2	--	--
chr5	49736885	49736908	12	0.11664	0.0086944	0.107944	7.60E-09	1.70E-07	4.51E-07	1.42E-05	EMB	--	EMB	--	--	chr5_49736607_49737300	--	EMB	EMB	cgi20680
chr1	247290985	247291143	16	0.47567	0.28129	0.194375	7.70E-09	8.60E-07	4.57E-07	5.14E-05	--	--	--	ZNF124	--	--	chr1	ZNF124	--	--
chr1	11394228	11394480	23	0.7321	0.50646	0.225638	7.80E-09	2.80E-07	4.62E-07	2.17E-05	--	--	--	--	--	--	--	--	--	--
chrX	153607012	153607081	19	0.35753	0.23849	0.119035	7.80E-09	5.30E-06	4.62E-07	0.000214274	EMD	EMD	--	--	--	chrX_153606334_153608237	--	--	--	cgi28473
chr18	74271231	74271539	26	0.44392	0.30681	0.137115	7.90E-09	2.00E-06	4.67E-07	0.00010086	--	--	LINC00908	--	--	--	--	LINC00908	--	--
chr3	67706043	67706320	9	0.70556	0.26881	0.436741	7.90E-09	3.30E-08	4.67E-07	3.74E-06	SUCLG2	SUCLG2	--	SUCLG2-AS1	--	--	chr3	SUCLG2-AS1	--	--
chr8	17485704	17486234	29	0.87415	0.75569	0.11846	8.00E-09	8.90E-07	4.72E-07	5.25E-05	--	--	PDGFRL	PDGFRL	--	--	--	PDGFRL	--	--
chr12	63033602	63033709	19	0.51195	0.64196	-0.130018	8.10E-09	1.20E-05	4.76E-07	0.000400946	--	--	--	--	--	--	--	--	--	--
chr15	83557366	83557535	15	0.75102	0.90344	-0.152422	8.10E-09	1.00E-05	4.76E-07	0.000343726	--	--	--	HOMER2	--	--	--	HOMER2	--	--
chr16	1128048	1128269	12	0.30725	0.55936	-0.252111	8.10E-09	4.80E-07	4.76E-07	3.28E-05	SSTR5-AS1,SSTR5	SSTR5	--	SSTR5-AS1,SSTR5	--	chr16_1128223_1130394	chr16	SSTR5-AS1,SSTR5	SSTR5-AS1	cgi8523
chr19	17952300	17952390	19	0.49181	0.28933	0.202474	8.10E-09	3.40E-08	4.76E-07	3.82E-06	--	--	JAK3	JAK3	--	chr19_17952196_17953474	--	JAK3	--	--
chr8	122764829	122764969	12	0.66242	0.87878	-0.216361	8.10E-09	4.70E-05	4.76E-07	0.001068151	--	--	--	--	--	--	--	--	--	--
chr6	108488598	108488845	35	0.4307	0.57291	-0.14221	8.30E-09	4.20E-09	4.87E-07	7.19E-07	NR2E1	NR2E1	--	NR2E1	--	chr6_108485671_108490539	--	NR2E1	NR2E1	cgi22435
chr8	49521622	49521757	16	0.88773	0.76015	0.127583	8.40E-09	5.70E-05	4.93E-07	0.001254605	--	--	--	LOC101929268	--	--	--	LOC101929268	--	--
chr15	76634928	76635031	18	0.26443	0.090944	0.173481	8.50E-09	2.30E-06	4.97E-07	0.000110521	--	--	--	--	ISL2	chr15_76632262_76635515	--	--	--	--
chr17	44026427	44026590	24	0.085514	0.22572	-0.140208	8.50E-09	5.80E-11	4.97E-07	1.94E-08	--	--	--	MAPT	--	chr17_44026527_44026738	chr17	MAPT	--	--
chr17	80355975	80356210	17	0.66802	0.88308	-0.215059	8.50E-09	8.90E-07	4.97E-07	5.25E-05	--	--	OGFOD3	OGFOD3	--	--	--	OGFOD3	--	--
chr1	110610128	110610352	27	0.65974	0.80588	-0.146136	8.60E-09	0.00014	5.02E-07	0.002259917	--	--	--	ALX3	--	chr1_110610265_110613303	chr1	ALX3	--	--
chr19	19217107	19217244	22	0.57914	0.75132	-0.172182	8.60E-09	1.80E-05	5.02E-07	0.000515541	--	--	SLC25A42	SLC25A42	--	--	--	SLC25A42	--	--
chr17	4560126	4560217	19	0.85582	0.67419	0.181632	8.70E-09	0.00013	5.07E-07	0.002110548	--	--	--	--	--	--	--	--	--	--
chr6	17580454	17580528	12	0.33428	0.12022	0.214056	8.70E-09	3.30E-06	5.07E-07	0.000146672	--	--	--	--	--	--	--	--	--	--
chr2	110970004	110970109	8	0.25875	0.00925	0.2495	8.80E-09	6.70E-08	5.12E-07	6.66E-06	--	--	LINC00116	--	--	chr2_110969852_110970222	--	LINC00116	--	--
chr6	108882842	108883024	36	0.46033	0.29044	0.202867	8.80E-09	3.10E-05	5.12E-07	0.000809228	--	--	FOXO3	--	--	chr6_108878830_108883404	--	FOXO3	--	cgi22442
chrX	42747700	42747892	15	0.44596	0.65796	-0.212	8.90E-09	3.40E-06	5.17E-07	0.000148777	--	--	--	--	--	--	--	--	--	--
chr1	218520292	218520436	22	0.18482	0.082273	0.102545	9.00E-09	7.00E-05	5.22E-07	0.001446047	TGFB2-AS1	TGFB2-AS1	TGFB2	TGFB2	--	chr1_218520287_218520506	chr1	TGFB2	--	--
chrX	140282911	140283095	32	0.91119	0.80697	0.104219	9.00E-09	5.40E-06	5.22E-07	0.000217469	--	--	--	--	--	--	--	--	--	--
chr5	180479716	180479827	26	0.17223	0.064846	0.107385	9.20E-09	9.50E-08	5.32E-07	8.78E-06	--	--	--	BTNL9	--	chr5_180479585_180480959	--	BTNL9	--	--
chr6	29521568	29521696	26	0.14573	0.31327	-0.167538	9.20E-09	4.00E-08	5.32E-07	4.37E-06	--	--	--	--	UBD	chr6_29521110_29521833	--	--	--	--
chr8	86558275	86558499	24	0.56879	0.78785	-0.219056	9.20E-09	1.60E-05	5.32E-07	0.000474204	--	--	--	--	--	--	chr8	--	--	--
chr16	56199983	56200188	14	0.89295	0.71402	0.178929	9.30E-09	4.60E-05	5.37E-07	0.001052347	--	--	--	LOC283856	--	--	--	LOC283856	--	--
chr1	241519849	241520227	38	0.20864	0.1186	0.15435	9.40E-09	4.40E-05	5.42E-07	0.001027383	RGS7	--	RGS7	RGS7	--	chr1_241520103_241520790	chr1	RGS7	RGS7	cgi2393
chr15	25519695	25519831	20	0.77413	0.92485	-0.150717	9.40E-09	3.00E-07	5.42E-07	2.27E-05	--	--	--	--	--	--	--	--	--	--
chr15	93609360	93609768	41	0.87871	0.73376	0.144951	9.50E-09	3.30E-05	5.47E-07	0.000841649	LOC100124334	--	LOC100124334	RGMA	--	chr15_93609145_93609741	chr15	LOC100124334,RGMA	LOC100124334	cgi8308
chr19	33166970	33167076	27	0.16702	0.064667	0.102358	9.70E-09	4.30E-07	5.58E-07	2.98E-05	ANKRD27	ANKRD27	RGS9BP	--	--	chr19_33165266_33168099	--	RGS9BP	--	cgi13445
chr21	42652214	42652406	14	0.77045	0.53062	0.239833	9.80E-09	2.30E-06	5.63E-07	0.000110521	--	--	BACE2	--	--	--	--	BACE2	--	--
chr5	27120316	27120416	22	0.84942	0.70386	0.145561	9.80E-09	3.50E-06	5.63E-07	0.000151553	--	--	--	--	--	--	--	--	--	--
chr6	155577705	155577965	24	0.64408	0.75799	-0.113903	9.80E-09	1.90E-06	5.63E-07	9.64E-05	--	--	TIAM2,TFB1M	--	--	--	--	TIAM2,TFB1M	--	--
chr10	75171954	75172092	17	0.80516	0.54757	0.257588	9.90E-09	3.20E-05	5.66E-07	0.000821875	--	--	--	ANXA7	--	--	chr10	ANXA7	--	--
chr11	70507853	70508400	46	0.34538	0.48641	-0.21925	9.90E-09	4.90E-06	5.66E-07	0.000201509	SHANK2	SHANK2	SHANK2	SHANK2	--	chr11_70508328_70508617	chr11	SHANK2	SHANK2	--
chr19	18162940	18162984	17	0.47412	0.18543	0.288686	9.90E-09	5.40E-05	5.66E-07	0.001194918	--	--	--	--	--	--	--	--	--	--
chr21	45705913	45705961	12	0.56667	0.37097	0.195694	9.90E-09	5.00E-07	5.66E-07	3.38E-05	AIRE	--	AIRE	--	--	chr21_45705428_45706044	--	AIRE	AIRE	cgi17320
chr11	65640121	65640311	56	0.044661	0.13354	-0.103413	1.00E-08	1.70E-06	5.69E-07	8.78E-05	EFEMP2	--	EFEMP2	EFEMP2	--	chr11_65639835_65641374	--	EFEMP2	EFEMP2	cgi4369
chr2	26465808	26465915	19	0.45028	0.29119	0.159088	1.00E-08	5.30E-06	5.69E-07	0.000214274	HADHB	HADHB	--	HADHA	--	--	chr2	HADHA	--	--
chr20	34253408	34253555	16	0.76987	0.51602	0.253854	1.00E-08	4.90E-07	5.69E-07	3.33E-05	RBM12,CPNE1	RBM12,CPNE1	--	--	--	--	chr20	--	--	--
chr20	36888871	36888949	21	0.31586	0.16257	0.153286	1.00E-08	0.00027	5.69E-07	0.003595759	KIAA1755,LOC149684	--	KIAA1755	KIAA1755,LOC149684	--	chr20_36888891_36889442	chr20	KIAA1755,LOC149684	KIAA1755,LOC149684	cgi16631
chr6	37504151	37504377	31	0.36543	0.23625	0.156603	1.00E-08	1.10E-06	5.69E-07	6.23E-05	--	--	--	--	LOC100505530	chr6_37503538_37504291	chr6	--	--	--
chr8	53012599	53013015	20	0.44337	0.6052	-0.161833	1.00E-08	4.70E-06	5.69E-07	0.000195091	--	--	--	--	--	--	--	--	--	--
chr10	28034696	28034764	22	0.18355	0.067091	0.116455	1.10E-08	7.70E-06	6.19E-07	0.000281308	MKX	--	MKX	MKX-AS1	--	chr10_28030182_28035211	--	MKX-AS1,MKX	MKX	cgi2675
chr10	44880981	44881208	34	0.16688	0.30388	-0.137	1.10E-08	4.90E-05	6.19E-07	0.001095978	CXCL12	CXCL12	--	--	--	chr10_44879714_44882391	--	--	CXCL12	cgi2763
chr12	49689087	49689264	18	0.25583	0.53569	-0.279852	1.10E-08	2.90E-05	6.19E-07	0.000765699	PRPH	--	LOC101927267,PRPH	--	--	chr12_49688873_49691360	--	PRPH,LOC101927267	PRPH	cgi5301
chr13	30141606	30141811	8	0.75854	0.52554	0.233	1.10E-08	3.20E-07	6.19E-07	2.38E-05	--	--	--	SLC7A1	--	--	--	SLC7A1	--	--
chr13	59198601	59198776	12	0.80336	0.92381	-0.120444	1.10E-08	1.10E-08	6.19E-07	1.58E-06	--	--	--	--	--	--	--	--	--	--
chr14	87229494	87229571	11	0.61261	0.81815	-0.205545	1.10E-08	2.40E-06	6.19E-07	0.000113657	--	--	--	--	--	--	--	--	--	--
chr18	76734306	76734367	27	0.17152	0.29175	-0.120235	1.10E-08	8.40E-07	6.19E-07	5.03E-05	--	--	--	--	--	chr18_76732970_76734765	--	--	--	--
chr20	36148648	36148860	38	0.78121	0.89825	-0.117044	1.10E-08	1.90E-05	6.19E-07	0.000542184	NNAT,BLCAP	NNAT,BLCAP	BLCAP	BLCAP	--	chr20_36148603_36150136	--	BLCAP	BLCAP	cgi16622
chr5	17062369	17062626	22	0.80412	0.93695	-0.132833	1.10E-08	7.00E-07	6.19E-07	4.38E-05	--	--	--	--	--	--	--	--	--	--
chr7	43152295	43152345	20	0.20647	0.3464	-0.139933	1.10E-08	4.80E-06	6.19E-07	0.000198183	HECW1	--	HECW1	--	--	chr7_43152020_43153340	--	HECW1	HECW1	cgi24247
chr8	99952115	99952306	25	0.34424	0.18225	0.161987	1.10E-08	1.50E-07	6.19E-07	1.28E-05	--	--	--	STK3	--	chr8_99952020_99954686	--	STK3	--	--
chr9	113800732	113800886	12	0.14606	0.0088889	0.137167	1.10E-08	4.40E-08	6.19E-07	4.74E-06	LPAR1	LPAR1	--	--	--	chr9_113799913_113801375	--	--	LPAR1	cgi26893
chr1	11323249	11323468	28	0.5483	0.36351	0.184786	1.20E-08	0.00011	6.67E-07	0.001885801	MTOR	MTOR	--	--	--	--	chr1	--	--	--
chr10	4868126	4868329	27	0.56947	0.3891	0.18037	1.20E-08	2.10E-08	6.67E-07	2.62E-06	AKR1E2	AKR1E2	--	--	--	chr10_4868125_4868949	--	--	AKR1E2	cgi2539
chr15	89949456	89949612	30	0.2964	0.18678	0.109622	1.20E-08	4.30E-06	6.67E-07	0.000179808	--	--	--	--	--	chr15_89949373_89951130	--	--	--	--
chr17	33314934	33315010	15	0.80271	0.9172	-0.114489	1.20E-08	2.40E-06	6.67E-07	0.000113657	--	--	--	LIG3	--	--	--	LIG3	--	--
chr17	50235343	50235583	23	0.22416	0.10268	0.121478	1.20E-08	1.00E-06	6.67E-07	5.71E-05	--	--	CA10	--	--	chr17_50235175_50236466	--	CA10	--	cgi10895
chr17	72781320	72781696	21	0.62994	0.78006	-0.150127	1.20E-08	4.90E-07	6.67E-07	3.33E-05	--	--	TMEM104	TMEM104	--	--	--	TMEM104	--	--
chr17	74186815	74187043	19	0.80507	0.56156	0.243509	1.20E-08	2.20E-07	6.67E-07	1.77E-05	--	--	--	RNF157	--	--	--	RNF157	--	--
chr2	110705163	110705257	32	0.21779	0.36434	-0.146552	1.20E-08	3.70E-08	6.67E-07	4.12E-06	LOC440895	LOC440895	LIMS3-LOC440895	--	--	chr2_110705052_110705960	--	LIMS3-LOC440895	LOC440895	cgi15364
chr2	119067790	119067928	30	0.1943	0.0931	0.1012	1.20E-08	2.20E-06	6.67E-07	0.000107798	--	--	--	--	--	--	--	--	--	--
chr2	128158437	128158619	28	0.90262	0.78207	0.120548	1.20E-08	1.50E-06	6.67E-07	7.84E-05	--	--	--	--	--	chr2_128158437_128158912	--	--	--	--
chr7	2565077	2565138	15	0.61267	0.83113	-0.218467	1.20E-08	1.70E-05	6.67E-07	0.000493492	MIR4648	MIR4648	LFNG	--	--	--	chr7	LFNG	--	--
chr7	8482598	8482682	14	0.25205	0.087714	0.164333	1.20E-08	1.30E-06	6.67E-07	7.08E-05	--	--	--	NXPH1	--	chr7_8481974_8482762	chr7	NXPH1	--	--
chr7	97243106	97243387	30	0.81483	0.68134	0.133489	1.20E-08	2.50E-05	6.67E-07	0.000681201	--	--	--	--	--	--	--	--	--	--
chr8	38757404	38757667	19	0.43705	0.60933	-0.172281	1.20E-08	0.00013	6.67E-07	0.002110548	PLEKHA2	PLEKHA2	--	--	--	--	chr8	--	--	--
chr1	31229780	31230192	22	0.22464	0.41292	-0.188288	1.30E-08	3.50E-05	7.15E-07	0.000879669	LAPTM5	--	--	LAPTM5	--	--	--	LAPTM5	LAPTM5	--
chr12	132861894	132862111	25	0.40972	0.19944	0.21028	1.30E-08	7.20E-06	7.15E-07	0.000268081	--	--	--	GALNT9	--	--	chr12	GALNT9	--	--
chr16	56666359	56666424	19	0.026	0.19904	-0.173035	1.30E-08	5.00E-08	7.15E-07	5.25E-06	MT1M	MT1M	--	--	--	chr16_56665945_56666641	--	--	MT1M	cgi9309
chr17	77763933	77764026	19	0.12633	0.023175	0.103158	1.30E-08	2.10E-07	7.15E-07	1.70E-05	--	--	--	--	--	chr17_77763364_77767356	--	--	--	--
chr17	80989775	80990313	24	0.68342	0.8764	-0.192986	1.30E-08	1.10E-07	7.15E-07	9.81E-06	--	--	--	B3GNTL1	--	--	chr17	B3GNTL1	--	--
chr19	41316986	41317103	11	0.24345	0.033515	0.209939	1.30E-08	3.20E-07	7.15E-07	2.38E-05	CYP2T1P	CYP2T1P	CYP2T1P	--	--	chr19_41316543_41317318	chr19	CYP2T1P	CYP2T1P	cgi13783
chr2	232572419	232572506	20	0.15917	0.045183	0.113983	1.30E-08	3.30E-07	7.15E-07	2.43E-05	PTMA	PTMA	--	--	--	chr2_232571137_232575833	--	--	--	cgi16069
chr7	73335059	73335209	17	0.59155	0.76463	-0.173078	1.30E-08	3.10E-07	7.15E-07	2.31E-05	--	--	--	--	--	--	--	--	--	--
chr9	35080811	35080914	20	0.786	0.60853	0.177467	1.30E-08	7.30E-06	7.15E-07	0.000270993	FANCG	FANCG	--	--	--	--	chr9	--	--	--
chrX	153250917	153251200	15	0.32987	0.53613	-0.206267	1.30E-08	2.40E-06	7.15E-07	0.000113657	--	--	--	--	--	--	--	--	--	--
chrX	41782528	41782618	40	0.36612	0.53172	-0.165608	1.30E-08	5.80E-07	7.15E-07	3.75E-05	CASK	CASK	--	--	--	chrX_41782106_41783258	--	--	CASK	cgi27880
chr10	18429389	18429463	12	0.29308	0.0275	0.265583	1.40E-08	2.40E-08	7.64E-07	2.92E-06	CACNB2	CACNB2	--	--	--	chr10_18429125_18430234	--	--	CACNB2	cgi2618
chr12	131862991	131863150	11	0.56506	0.29167	0.273394	1.40E-08	8.30E-06	7.64E-07	0.000299012	--	--	--	--	--	--	--	--	--	--
chr17	3409143	3409348	14	0.88583	0.72333	0.1625	1.40E-08	8.00E-07	7.64E-07	4.87E-05	--	--	--	SPATA22	--	--	--	SPATA22	--	--
chr17	68209015	68209146	10	0.56543	0.84153	-0.2761	1.40E-08	1.30E-05	7.64E-07	0.000424103	--	--	--	--	--	--	--	--	--	--
chr18	77236028	77236249	28	0.86939	0.70037	0.169024	1.40E-08	7.40E-08	7.64E-07	7.25E-06	--	--	--	NFATC1	--	chr18_77233326_77236398	--	NFATC1	--	--
chr19	59073648	59073945	67	0.16183	0.070169	0.101013	1.40E-08	9.30E-07	7.64E-07	5.45E-05	--	--	MZF1	MZF1-AS1	--	chr19_59073413_59074755	--	MZF1,MZF1-AS1	--	--
chr2	237072956	237073141	30	0.20983	0.31114	-0.101311	1.40E-08	1.20E-05	7.64E-07	0.000400946	--	--	--	--	GBX2	chr2_237071794_237078762	--	--	--	cgi16120
chr3	25469835	25469915	17	0.1552	0.035529	0.119667	1.40E-08	9.40E-07	7.64E-07	5.48E-05	RARB	--	RARB	RARB	--	--	--	RARB	RARB	--
chr4	20055310	20055797	24	0.73613	0.88318	-0.147056	1.40E-08	9.00E-06	7.64E-07	0.000319966	--	--	--	--	--	--	--	--	--	--
chr5	42992840	42993179	15	0.55596	0.26058	0.295378	1.40E-08	6.70E-06	7.64E-07	0.000251726	FLJ32255	--	FLJ32255	--	--	chr5_42992033_42992955	chr5	FLJ32255	FLJ32255	--
chr1	201532271	201532401	13	0.88233	0.74074	0.14159	1.50E-08	1.40E-05	8.07E-07	0.000450114	--	--	--	--	--	--	--	--	--	--
chr1	228760528	228761391	135	0.69513	0.68522	-0.143894	1.50E-08	4.40E-05	8.07E-07	0.001027383	RNA5S7,RNA5S8	RNA5S7	--	--	RNA5S8	chr1_228744110_228784168	--	--	RNA5S8	cgi2319
chr15	20980994	20981460	39	0.42335	0.57532	-0.139731	1.50E-08	2.80E-05	8.07E-07	0.000747548	LOC100421809	--	LOC100421809	--	--	chr15_20980691_20981547	--	LOC100421809	LOC100421809	cgi7597
chr15	20990655	20990794	15	0.61144	0.37431	0.237133	1.50E-08	3.50E-06	8.07E-07	0.000151553	--	--	--	--	--	chr15_20990607_20991133	chr15	--	--	--
chr15	42090169	42090245	13	0.69382	0.87979	-0.185974	1.50E-08	2.00E-07	8.07E-07	1.64E-05	--	--	--	MAPKBP1	--	--	--	MAPKBP1	--	--
chr15	74725483	74725512	12	0.069667	0.30414	-0.234472	1.50E-08	1.80E-06	8.07E-07	9.19E-05	--	--	--	SEMA7A	--	chr15_74725323_74726487	--	SEMA7A	--	cgi8079
chr17	38100306	38100677	18	0.26369	0.5178	-0.254111	1.50E-08	9.00E-07	8.07E-07	5.29E-05	--	--	LRRC3C	--	--	--	--	LRRC3C	--	--
chr17	38179562	38179792	10	0.24567	0.55007	-0.3044	1.50E-08	1.00E-06	8.07E-07	5.71E-05	--	--	MED24	MED24	--	--	--	MED24	--	--
chr19	35600374	35600719	24	0.85314	0.67796	0.175181	1.50E-08	2.70E-06	8.07E-07	0.00012436	--	--	--	--	--	--	--	--	--	--
chr3	50231104	50231285	29	0.5357	0.35938	0.176322	1.50E-08	1.30E-06	8.07E-07	7.08E-05	--	--	GNAT1	GNAT1	--	chr3_50230430_50232344	--	GNAT1	--	--
chr4	41213423	41213795	18	0.77841	0.90478	-0.12637	1.50E-08	8.90E-06	8.07E-07	0.000316773	--	--	--	APBB2	--	--	--	APBB2	--	--
chr7	105706362	105706674	19	0.3406	0.21012	0.130474	1.50E-08	1.20E-05	8.07E-07	0.000400946	--	--	--	--	--	--	--	--	--	--
chr7	20817750	20817783	11	0.21506	0.06903	0.14603	1.50E-08	2.70E-06	8.07E-07	0.00012436	--	--	--	--	--	chr7_20817455_20818227	chr7	--	--	--
chr8	86573738	86574051	32	0.77201	0.93564	-0.145818	1.50E-08	5.50E-06	8.07E-07	0.000220639	--	--	--	--	--	chr8_86573421_86575248	--	--	--	--
chr9	126101803	126101953	21	0.455	0.62249	-0.167492	1.50E-08	6.00E-06	8.07E-07	0.0002342	--	--	--	--	--	chr9_126101777_126102038	--	--	--	--
chr9	136550251	136550477	22	0.6948	0.52829	0.166515	1.50E-08	5.20E-08	8.07E-07	5.43E-06	--	--	SARDH	SARDH	--	--	--	SARDH	--	--
chr10	130268280	130268727	26	0.71778	0.53996	0.177821	1.60E-08	1.20E-06	8.53E-07	6.69E-05	--	--	--	--	--	--	--	--	--	--
chr10	70391802	70391883	12	0.63083	0.874	-0.243167	1.60E-08	3.00E-06	8.53E-07	0.00013626	COX20P1	COX20P1	--	TET1	--	--	--	TET1	COX20P1	--
chr11	1157700	1157880	18	0.69828	0.49215	0.20613	1.60E-08	5.40E-06	8.53E-07	0.000217469	--	--	MUC5AC	MUC5AC	--	--	chr11	MUC5AC	--	--
chr16	84328390	84328590	21	0.18957	0.062603	0.126968	1.60E-08	4.10E-06	8.53E-07	0.000172488	WFDC1	--	WFDC1	--	--	chr16_84328519_84328720	chr16	WFDC1	WFDC1	cgi9570
chr2	228434567	228434642	8	0.83437	0.51358	0.320792	1.60E-08	1.50E-07	8.53E-07	1.28E-05	--	--	--	--	--	--	--	--	--	--
chr20	62166619	62166894	16	0.56004	0.77925	-0.219208	1.60E-08	1.50E-06	8.53E-07	7.84E-05	--	--	--	PTK6	--	--	chr20	PTK6	--	--
chr4	184826923	184826971	14	0.051024	0.17133	-0.12031	1.60E-08	1.30E-06	8.53E-07	7.08E-05	STOX2	--	STOX2	STOX2	--	chr4_184826253_184828177	--	STOX2	STOX2	cgi20299
chr6	170452249	170452282	12	0.87903	0.71367	0.165361	1.60E-08	1.80E-06	8.53E-07	9.19E-05	--	--	--	--	--	chr6_170451497_170452927	chr6	--	--	--
chr8	86774151	86775835	104	0.7959	0.90307	-0.182074	1.60E-08	7.90E-06	8.53E-07	0.000287769	REXO1L9P	--	REXO1L9P	--	REXO1L9P	chr8_86774807_86776407	chr8	REXO1L9P	REXO1L9P	cgi25834
chrX	40011259	40011348	9	0.35667	0.1827	0.173963	1.60E-08	3.00E-07	8.53E-07	2.27E-05	--	--	--	BCOR	--	chrX_40010919_40016203	--	BCOR	--	--
chr1	214382204	214382726	18	0.69107	0.86546	-0.174389	1.70E-08	1.40E-05	8.98E-07	0.000450114	--	--	--	--	--	--	--	--	--	--
chr11	134230333	134230544	17	0.15473	0.35396	-0.199235	1.70E-08	1.50E-05	8.98E-07	0.000455198	--	--	--	GLB1L2	--	--	chr11	GLB1L2	--	--
chr12	8795875	8796069	27	0.91319	0.75589	0.157296	1.70E-08	8.00E-07	8.98E-07	4.87E-05	--	--	--	--	--	--	--	--	--	--
chr14	97499620	97499764	28	0.15548	0.27043	-0.114952	1.70E-08	5.30E-06	8.98E-07	0.000214274	--	--	--	--	--	chr14_97499605_97500176	--	--	--	--
chr15	76257287	76257491	18	0.6597	0.84161	-0.181907	1.70E-08	4.70E-07	8.98E-07	3.22E-05	--	--	--	NRG4	--	--	--	NRG4	--	--
chr17	76973780	76973887	11	0.5693	0.76073	-0.191424	1.70E-08	2.70E-06	8.98E-07	0.00012436	--	--	--	LGALS3BP	--	--	--	LGALS3BP	--	--
chr6	85472654	85472787	22	0.13929	0.28577	-0.146485	1.70E-08	1.80E-05	8.98E-07	0.000515541	--	--	--	TBX18	--	chr6_85472702_85474132	chr6	TBX18	--	cgi22327
chr7	70252278	70252529	26	0.75922	0.90944	-0.150218	1.70E-08	2.50E-05	8.98E-07	0.000681201	--	--	AUTS2	AUTS2	--	--	--	AUTS2	--	--
chr8	143555729	143556016	22	0.7983	0.62603	0.172273	1.70E-08	3.80E-05	8.98E-07	0.000917608	--	--	--	ADGRB1	--	--	chr8	ADGRB1	--	--
chr8	86801620	86803476	186	0.76833	0.8981	-0.180737	1.70E-08	4.90E-07	8.98E-07	3.33E-05	--	--	--	--	--	chr8_86802276_86804103	chr8	--	--	--
chrX	142722848	142723126	24	0.24871	0.42399	-0.175278	1.70E-08	4.00E-06	8.98E-07	0.000168738	SLITRK4	SLITRK4	SLITRK4	SLITRK4	--	chrX_142721410_142722958	chrX	SLITRK4	SLITRK4	cgi28377
chr1	165414378	165414417	18	0.038722	0.17143	-0.132704	1.80E-08	3.70E-06	9.46E-07	0.000158448	RXRG	--	RXRG	--	--	--	--	RXRG	RXRG	--
chr11	6316826	6317024	19	0.86167	0.66098	0.200684	1.80E-08	1.90E-05	9.46E-07	0.000542184	--	--	--	--	--	--	--	--	--	--
chr16	1232363	1232501	10	0.29933	0.075333	0.224	1.80E-08	5.20E-07	9.46E-07	3.45E-05	--	--	--	CACNA1H	--	--	--	CACNA1H	--	--
chr19	3649504	3649586	9	0.88115	0.49459	0.386556	1.80E-08	2.50E-06	9.46E-07	0.00011688	--	--	--	PIP5K1C	--	chr19_3649053_3650030	chr19	PIP5K1C	--	--
chr2	71787663	71787825	24	0.58089	0.46617	0.114722	1.80E-08	1.30E-05	9.46E-07	0.000424103	--	--	--	DYSF	--	chr2_71787430_71787897	--	DYSF	--	--
chrX	68049365	68049646	40	0.24031	0.36857	-0.128267	1.80E-08	2.90E-06	9.46E-07	0.000132201	--	--	EFNB1	--	--	chrX_68048659_68050252	--	EFNB1	--	cgi28049
chr1	77748629	77748707	13	0.097333	0.26695	-0.169615	1.90E-08	1.90E-07	9.88E-07	1.57E-05	AK5	--	AK5	AK5	--	--	chr1	AK5	AK5	--
chr10	102989586	102989735	17	0.23735	0.11945	0.117902	1.90E-08	5.80E-06	9.88E-07	0.000228545	LBX1,LBX1-AS1	LBX1	--	LBX1-AS1	--	chr10_102984182_102990063	--	LBX1-AS1	LBX1-AS1	cgi3198
chr10	130935295	130935385	10	0.91883	0.68927	0.229567	1.90E-08	5.20E-07	9.88E-07	3.45E-05	--	--	--	--	--	--	--	--	--	--
chr12	54338822	54339012	21	0.22275	0.44757	-0.224825	1.90E-08	0.00013	9.88E-07	0.002110548	--	--	HOXC13	--	--	chr12_54338761_54339168	--	HOXC13	--	--
chr14	102248097	102248216	31	0.090484	0.23827	-0.147785	1.90E-08	3.30E-08	9.88E-07	3.74E-06	--	--	--	PPP2R5C	--	chr14_102247660_102248279	--	PPP2R5C	--	--
chr16	23465072	23465165	14	0.84381	0.65831	0.1855	1.90E-08	1.20E-06	9.88E-07	6.69E-05	COG7	COG7	--	--	--	--	chr16	--	--	--
chr19	5091177	5091714	30	0.68578	0.53312	0.152656	1.90E-08	1.50E-05	9.88E-07	0.000455198	--	--	--	KDM4B	--	--	chr19	KDM4B	--	--
chr2	237146294	237146346	10	0.1543	0.35317	-0.198867	1.90E-08	2.20E-05	9.88E-07	0.000618986	--	--	ASB18	ASB18	--	chr2_237145613_237146576	--	ASB18	--	--
chr22	32439119	32439312	13	0.48226	0.27572	0.206538	1.90E-08	3.60E-06	9.88E-07	0.000155342	SLC5A1	--	SLC5A1	--	--	chr22_32439046_32439442	--	SLC5A1	SLC5A1	cgi17748
chr6	137366004	137366078	11	0.28327	0.092636	0.190636	1.90E-08	4.20E-07	9.88E-07	2.93E-05	IL20RA	IL20RA	IL20RA	--	--	chr6_137365299_137366126	--	IL20RA	IL20RA	cgi22564
chr8	145698266	145698329	14	0.07981	0.2169	-0.137095	1.90E-08	6.70E-06	9.88E-07	0.000251726	--	--	KIFC2	--	FOXH1	chr8_145697879_145698784	chr8	KIFC2	--	--
chr8	86760321	86760545	22	0.57038	0.79018	-0.219803	1.90E-08	1.50E-05	9.88E-07	0.000455198	--	--	--	--	--	--	--	--	--	--
chr9	98981460	98981571	26	0.38868	0.55054	-0.161859	1.90E-08	4.30E-07	9.88E-07	2.98E-05	--	--	--	--	--	chr9_98981292_98982175	chr9	--	--	--
chr11	2397685	2397978	11	0.69521	0.93745	-0.242242	2.00E-08	4.20E-07	1.03E-06	2.93E-05	CD81	CD81	--	CD81,CD81-AS1	--	--	chr11	CD81,CD81-AS1	CD81	--
chr12	120242113	120242219	17	0.64218	0.4372	0.20498	2.00E-08	8.40E-06	1.03E-06	0.000301914	--	--	--	CIT	--	chr12_120241921_120242233	--	CIT	--	--
chr12	99288999	99289108	24	0.10857	0.27474	-0.166167	2.00E-08	8.80E-06	1.03E-06	0.000314113	ANKS1B	ANKS1B	--	ANKS1B	--	chr12_99288222_99289374	--	ANKS1B	ANKS1B	cgi5665
chr14	90085657	90085701	14	0.020381	0.13962	-0.119238	2.00E-08	8.50E-08	1.03E-06	7.97E-06	FOXN3	FOXN3	--	--	--	chr14_90085365_90085711	--	--	FOXN3	cgi7278
chr17	75391374	75391637	28	0.89664	0.75323	0.143417	2.00E-08	3.10E-06	1.03E-06	0.000140086	--	--	--	9-Sep	MIR4316	--	--	9-Sep	--	--
chr18	74162938	74163327	15	0.22993	0.37469	-0.144756	2.00E-08	1.50E-06	1.03E-06	7.84E-05	--	--	--	ZNF516	--	--	--	ZNF516	--	--
chr2	182895659	182895864	24	0.90833	0.79017	0.118167	2.00E-08	4.40E-05	1.03E-06	0.001027383	--	--	--	PPP1R1C	--	--	--	PPP1R1C	--	--
chr20	46996826	46997016	22	0.4017	0.5595	-0.157803	2.00E-08	8.20E-06	1.03E-06	0.000296267	--	--	LINC00494	--	--	--	--	LINC00494	--	--
chr20	52789659	52789711	9	0.10474	0.33893	-0.234185	2.00E-08	3.10E-07	1.03E-06	2.31E-05	--	--	--	CYP24A1	--	chr20_52789252_52790986	--	CYP24A1	--	cgi16791
chr21	17574729	17574871	12	0.61142	0.83392	-0.2225	2.00E-08	9.70E-06	1.03E-06	0.000338656	--	--	--	MIR99AHG	--	--	--	MIR99AHG	--	--
chr21	41376855	41377059	20	0.81048	0.6729	0.137583	2.00E-08	5.10E-05	1.03E-06	0.001136216	--	--	--	--	--	--	--	--	--	--
chr22	50986907	50987437	35	0.28882	0.43249	-0.143667	2.00E-08	2.70E-08	1.03E-06	3.21E-06	KLHDC7B	--	KLHDC7B	--	--	chr22_50984972_50988141	--	KLHDC7B	KLHDC7B	cgi18153
chr7	1364940	1365067	17	0.56873	0.33622	0.23251	2.00E-08	2.20E-05	1.03E-06	0.000618986	--	--	--	--	--	--	chr7	--	--	--
chr9	137839220	137839317	14	0.7674	0.56929	0.198119	2.00E-08	1.10E-05	1.03E-06	0.000371728	--	--	--	--	--	--	--	--	--	--
chr1	16163779	16163951	13	0.67985	0.4061	0.273744	2.10E-08	1.70E-05	1.07E-06	0.000493492	--	--	--	FLJ37453	--	chr1_16163752_16164123	chr1	FLJ37453	--	--
chr1	3649928	3650174	22	0.80791	0.5692	0.238712	2.10E-08	1.70E-05	1.07E-06	0.000493492	--	--	TP73	--	--	--	chr1	TP73	--	--
chr19	47507443	47507548	13	0.49195	0.23331	0.258641	2.10E-08	7.60E-05	1.07E-06	0.001531329	--	--	ARHGAP35	--	--	chr19_47507306_47507692	--	ARHGAP35	--	--
chr2	242714540	242715118	17	0.70098	0.4701	0.230882	2.10E-08	3.60E-05	1.07E-06	0.000885475	GAL3ST2	GAL3ST2	--	--	--	--	--	--	--	--
chrX	152599609	152599648	13	0.23838	0.46218	-0.223795	2.10E-08	2.20E-07	1.07E-06	1.77E-05	ZNF275	ZNF275	ZNF275	--	--	chrX_152599434_152600076	--	ZNF275	ZNF275	cgi28428
chr11	315794	315936	25	0.38632	0.53972	-0.1534	2.20E-08	7.80E-07	1.12E-06	4.78E-05	--	--	--	--	IFITM1	chr11_315739_316539	--	--	--	--
chr12	7060735	7060909	18	0.54041	0.73972	-0.199315	2.20E-08	7.70E-08	1.12E-06	7.42E-06	PTPN6	--	PTPN6	PTPN6	--	--	--	PTPN6	PTPN6	--
chr18	74300879	74300956	9	0.26493	0.089407	0.175519	2.20E-08	2.60E-06	1.12E-06	0.000120289	--	--	--	--	--	--	--	--	--	--
chr19	45901885	45901948	12	0.37128	0.52664	-0.155361	2.20E-08	8.80E-08	1.12E-06	8.19E-06	--	--	--	PPP1R13L	--	--	chr19	PPP1R13L	--	--
chr2	130986804	130986907	39	0.41331	0.55679	-0.143487	2.20E-08	1.50E-05	1.12E-06	0.000455198	NOC2LP1	NOC2LP1	NOC2LP1	--	--	chr2_130986131_130987183	--	NOC2LP1	NOC2LP1	cgi15533
chr11	2154349	2154596	11	0.243	0.64682	-0.403818	2.30E-08	4.20E-07	1.16E-06	2.93E-05	--	--	IGF2,INS-IGF2	IGF2,INS-IGF2	MIR483	chr11_2154033_2154387	chr11	IGF2,INS-IGF2	--	--
chr12	131866552	131866775	17	0.58482	0.33275	0.252078	2.30E-08	7.70E-05	1.16E-06	0.001544969	--	--	--	--	--	--	--	--	--	--
chr17	79097055	79097303	25	0.83797	0.68604	0.151933	2.30E-08	8.30E-05	1.16E-06	0.001604404	--	--	AATK	AATK	MIR657	--	chr17	AATK	--	--
chr19	55447687	55447728	8	0.67833	0.37038	0.307958	2.30E-08	3.30E-07	1.16E-06	2.43E-05	--	--	NLRP7	--	--	--	--	NLRP7	--	--
chr3	50357466	50357541	11	0.6493	0.84627	-0.19697	2.30E-08	0.00013	1.16E-06	0.002110548	--	--	HYAL2	--	--	chr3_50357453_50357683	chr3	HYAL2	--	--
chr3	95742847	95742984	16	0.87412	0.71308	0.161042	2.30E-08	1.20E-06	1.16E-06	6.69E-05	--	--	--	--	--	--	--	--	--	--
chr5	140874295	140874667	26	0.42985	0.59895	-0.169103	2.30E-08	0.00075	1.16E-06	0.007104662	--	--	PCDHGB5,PCDHGA10,PCDHGB4,PCDHGB1,PCDHGA12,PCDHGB2,PCDHGA2,PCDHGA9,PCDHGA8,PCDHGB3,PCDHGC3,PCDHGA11,PCDHGA6,PCDHGB6,PCDHGA5,PCDHGC5,PCDHGC4,PCDHGA1,PCDHGA4,PCDHGA3,PCDHGB7,PCDHGA7	PCDHGB5,PCDHGA10,PCDHGB4,PCDHGB1,PCDHGA12,PCDHGB2,PCDHGA2,PCDHGA9,PCDHGA8,PCDHGB3,PCDHGC3,PCDHGA11,PCDHGA6,PCDHGB6,PCDHGA5,PCDHGC5,PCDHGC4,PCDHGA1,PCDHGA4,PCDHGB7,PCDHGA3,PCDHGA7	--	--	chr5	PCDHGB5,PCDHGA10,PCDHGB4,PCDHGB1,PCDHGA12,PCDHGB2,PCDHGA2,PCDHGA9,PCDHGA8,PCDHGB3,PCDHGC3,PCDHGA11,PCDHGA6,PCDHGB6,PCDHGA5,PCDHGC5,PCDHGC4,PCDHGA1,PCDHGA4,PCDHGB7,PCDHGA3,PCDHGA7	--	--
chr8	86739572	86739796	22	0.58067	0.78642	-0.205758	2.30E-08	4.60E-05	1.16E-06	0.001052347	--	--	--	--	--	--	--	--	--	--
chr9	102021916	102022088	14	0.29183	0.17095	0.120881	2.30E-08	4.00E-06	1.16E-06	0.000168738	--	--	--	--	--	--	--	--	--	--
chr1	160040348	160040604	27	0.084617	0.21341	-0.12879	2.40E-08	7.20E-06	1.20E-06	0.000268081	KCNJ10	KCNJ10	--	--	--	chr1_160040128_160040668	--	--	KCNJ10	cgi1836
chr1	27687337	27687454	31	0.65485	0.79416	-0.175489	2.40E-08	1.50E-06	1.20E-06	7.84E-05	--	--	MAP3K6	MAP3K6	--	chr1_27687024_27687743	--	MAP3K6	--	--
chr14	56914198	56914431	28	0.57606	0.73076	-0.154702	2.40E-08	0.00017	1.20E-06	0.002633433	--	--	--	--	--	--	--	--	--	--
chr17	18315900	18316042	15	0.030622	0.14604	-0.115422	2.40E-08	4.10E-07	1.20E-06	2.89E-05	--	--	LINC02076	--	--	--	--	LINC02076	--	--
chr17	8103984	8104247	20	0.86483	0.64168	0.22315	2.40E-08	3.20E-05	1.20E-06	0.000821875	--	--	--	--	--	--	--	--	--	--
chr18	8822795	8823128	16	0.62929	0.75963	-0.130333	2.40E-08	0.00021	1.20E-06	0.002949582	--	--	--	MTCL1	--	--	--	MTCL1	--	--
chr19	2081609	2081998	27	0.72237	0.87335	-0.150975	2.40E-08	0.00013	1.20E-06	0.002110548	--	--	--	MOB3A	--	--	--	MOB3A	--	--
chr5	175978904	175979007	21	0.78559	0.63902	0.146571	2.40E-08	7.30E-05	1.20E-06	0.001483864	--	--	--	CDHR2	--	--	--	CDHR2	--	--
chr7	75021176	75021704	27	0.76074	0.59994	0.160802	2.40E-08	0.00032	1.20E-06	0.004074038	--	--	LOC541473	--	LOC541473	--	--	LOC541473	--	--
chr8	145496855	145497085	20	0.648	0.81153	-0.163533	2.40E-08	1.30E-06	1.20E-06	7.08E-05	--	--	--	--	--	--	chr8	--	--	--
chr1	61330965	61331153	14	0.56438	0.79614	-0.231762	2.50E-08	6.90E-07	1.25E-06	4.33E-05	--	--	--	--	--	--	--	--	--	--
chr17	73805952	73805997	11	0.43997	0.74303	-0.303061	2.50E-08	0.00013	1.25E-06	0.002110548	--	--	UNK	--	--	--	--	UNK	--	--
chr17	80402470	80402549	16	0.68398	0.84646	-0.162479	2.50E-08	5.50E-07	1.25E-06	3.62E-05	--	--	--	C17orf62	HEXDC	chr17_80402369_80402751	chr17	C17orf62	--	--
chr17	80626525	80626742	29	0.31967	0.17525	0.144414	2.50E-08	1.70E-07	1.25E-06	1.42E-05	MIR4525	MIR4525	--	RAB40B	--	--	--	RAB40B	MIR4525	--
chr19	21646092	21646172	13	0.12954	0.3759	-0.246359	2.50E-08	3.80E-07	1.25E-06	2.70E-05	--	--	--	--	--	--	chr19	--	--	--
chr3	120170216	120170322	14	0.50483	0.29181	0.213024	2.50E-08	4.60E-05	1.25E-06	0.001052347	FSTL1	FSTL1	--	--	--	chr3_120169202_120170519	--	--	FSTL1	cgi18807
chr12	49390711	49390835	24	0.3595	0.49939	-0.139889	2.60E-08	1.30E-05	1.29E-06	0.000424103	--	--	DDN	--	--	chr12_49390617_49392441	--	DDN	--	--
chr18	74729063	74729275	21	0.7834	0.90738	-0.123984	2.60E-08	5.90E-06	1.29E-06	0.000231313	MBP	MBP	MBP	MBP	--	--	--	MBP	MBP	--
chr22	26448860	26449053	15	0.79944	0.58227	0.217178	2.60E-08	9.40E-06	1.29E-06	0.000331909	--	--	--	--	--	--	--	--	--	--
chr5	172659627	172659689	15	0.24131	0.088844	0.152467	2.60E-08	8.80E-07	1.29E-06	5.23E-05	--	--	NKX2-5	--	--	chr5_172659049_172660277	chr5	NKX2-5	--	--
chr1	186350649	186350755	10	0.90933	0.78863	0.1207	2.70E-08	3.70E-06	1.33E-06	0.000158448	--	--	--	C1orf27	--	--	--	C1orf27	--	--
chr10	22725534	22725639	19	0.2284	0.35749	-0.129088	2.70E-08	5.20E-06	1.33E-06	0.000211746	--	--	LOC100499489	--	--	chr10_22725491_22726764	--	LOC100499489	--	--
chr12	16028477	16028672	27	0.65227	0.80383	-0.151556	2.70E-08	5.20E-05	1.33E-06	0.001154359	--	--	--	--	--	--	--	--	--	--
chr16	1175604	1175679	13	0.25695	0.10387	0.153077	2.70E-08	1.70E-05	1.33E-06	0.000493492	--	--	--	--	--	--	--	--	--	--
chr17	77078070	77078468	29	0.57984	0.74603	-0.166195	2.70E-08	2.50E-05	1.33E-06	0.000681201	--	--	ENGASE	ENGASE	--	--	--	ENGASE	--	--
chr19	57610823	57610892	16	0.24548	0.066375	0.179104	2.70E-08	4.10E-06	1.33E-06	0.000172488	--	--	--	--	--	chr19_57610688_57610937	--	--	--	--
chr2	18574334	18574517	23	0.60906	0.81749	-0.208435	2.70E-08	6.00E-07	1.33E-06	3.86E-05	--	--	--	--	--	--	--	--	--	--
chr8	41503959	41504033	21	0.16178	0.059159	0.102619	2.70E-08	4.20E-06	1.33E-06	0.000176219	--	--	NKX6-3	--	--	chr8_41503916_41504266	--	NKX6-3	--	--
chrX	80065500	80065618	18	0.43681	0.24917	0.187648	2.70E-08	1.00E-04	1.33E-06	0.001760974	BRWD3	BRWD3	--	--	--	--	chrX	--	BRWD3	--
chr1	239796214	239796366	12	0.58683	0.805	-0.218167	2.80E-08	1.80E-06	1.38E-06	9.19E-05	--	--	--	CHRM3	--	--	--	CHRM3	--	--
chr15	31775860	31776053	21	0.50429	0.27483	0.22946	2.80E-08	4.20E-06	1.38E-06	0.000176219	--	--	OTUD7A	--	--	chr15_31775540_31776988	--	OTUD7A	--	--
chr19	54109445	54109951	28	0.56442	0.75115	-0.186738	2.80E-08	7.80E-06	1.38E-06	0.00028446	--	--	--	--	--	--	--	--	--	--
chr4	55622086	55622223	20	0.70225	0.51058	0.191667	2.80E-08	5.10E-05	1.38E-06	0.001136216	--	--	--	--	--	--	--	--	--	--
chrX	51453660	51453726	14	0.40564	0.69221	-0.286571	2.80E-08	1.10E-05	1.38E-06	0.000371728	CENPVL1	CENPVL1	--	--	--	chrX_51453549_51454481	--	--	CENPVL1	cgi27989
chr12	70201659	70201721	7	0.39814	0.12652	0.271619	2.90E-08	3.10E-09	1.42E-06	5.54E-07	--	--	--	RAB3IP	--	--	--	RAB3IP	--	--
chr19	46387876	46387908	7	0.99471	0.52381	0.470905	2.90E-08	8.30E-09	1.42E-06	1.24E-06	--	--	IRF2BP1	--	--	chr19_46387327_46389578	chr19	IRF2BP1	--	cgi13976
chr2	241772067	241772103	11	0.17821	0.51436	-0.336152	2.90E-08	8.50E-06	1.42E-06	0.000304804	--	--	--	--	--	chr2_241771655_241772194	--	--	--	--
chr6	4636971	4637250	7	0.69419	0.3251	0.369095	2.90E-08	2.10E-08	1.42E-06	2.62E-06	--	--	--	--	--	--	--	--	--	--
chr1	41823834	41824063	16	0.36252	0.56577	-0.20325	3.00E-08	6.00E-05	1.47E-06	0.001308135	--	--	--	--	--	--	--	--	--	--
chr13	107519635	107519880	10	0.2902	0.0706	0.2196	3.00E-08	2.70E-07	1.47E-06	2.10E-05	--	--	--	--	--	--	--	--	--	--
chr19	58521537	58522079	31	0.48102	0.32737	0.153656	3.00E-08	3.20E-07	1.47E-06	2.38E-05	--	--	--	--	--	--	chr19	--	--	--
chr6	37616619	37616868	34	0.43044	0.28802	0.142422	3.00E-08	3.70E-05	1.47E-06	0.000900807	--	--	MDGA1	MDGA1	--	chr6_37616722_37617179,chr6_37616393_37616621	chr6	MDGA1	--	--
chr1	2222232	2222491	18	0.15978	0.34798	-0.188204	3.10E-08	2.40E-06	1.51E-06	0.000113657	--	--	--	SKI	--	chr1_2222198_2222569	--	SKI	--	--
chr20	56016242	56016473	17	0.56196	0.32345	0.23851	3.10E-08	2.30E-05	1.51E-06	0.000642182	--	--	--	--	--	--	--	--	--	--
chr21	42591750	42592163	28	0.76695	0.87776	-0.11081	3.10E-08	0.00014	1.51E-06	0.002259917	--	--	--	BACE2	--	--	--	BACE2	--	--
chr4	981659	981704	11	0.35879	0.55709	-0.198303	3.10E-08	1.50E-05	1.51E-06	0.000455198	--	--	SLC26A1,IDUA	SLC26A1	--	chr4_981480_981704	chr4	SLC26A1,IDUA	--	--
chr6	107562445	107562846	30	0.83143	0.57962	0.251811	3.10E-08	7.50E-10	1.51E-06	1.70E-07	--	--	--	PDSS2	--	--	--	PDSS2	--	--
chr9	95947457	95947520	30	0.35802	0.22872	0.1293	3.10E-08	3.30E-05	1.51E-06	0.000841649	WNK2	--	WNK2	--	--	chr9_95946147_95947835	--	WNK2	WNK2	cgi26747
chr11	2187852	2187951	18	0.45394	0.21367	0.240278	3.20E-08	3.60E-07	1.55E-06	2.58E-05	--	--	TH	TH	--	chr11_2187488_2188245	--	TH	--	--
chr16	1096612	1097164	37	0.71863	0.5786	0.140027	3.20E-08	1.20E-05	1.55E-06	0.000400946	--	--	--	--	--	--	chr16	--	--	--
chr16	88535313	88535509	17	0.50267	0.7261	-0.223431	3.20E-08	7.60E-05	1.55E-06	0.001531329	MIR5189	MIR5189	MIR5189	ZFPM1	MIR5189	--	chr16	MIR5189,ZFPM1	MIR5189	--
chr2	105473140	105473187	12	0.42764	0.27336	0.154278	3.20E-08	9.90E-06	1.55E-06	0.000343517	--	--	POU3F3	--	--	chr2_105468851_105473488	--	POU3F3	--	cgi15326
chr2	193060131	193060272	26	0.085603	0.22351	-0.13791	3.20E-08	3.20E-05	1.55E-06	0.000821875	TMEFF2	TMEFF2	--	--	--	chr2_193058995_193060812	--	--	TMEFF2	cgi15832
chr20	44098281	44098375	13	0.037897	0.15903	-0.121128	3.20E-08	6.30E-08	1.55E-06	6.40E-06	WFDC2	WFDC2	--	--	--	chr20_44098280_44099536	--	--	WFDC2	cgi16696
chr1	7515680	7515877	20	0.56358	0.331	0.232583	3.30E-08	1.40E-05	1.59E-06	0.000450114	--	--	--	CAMTA1	--	--	--	CAMTA1	--	--
chr16	54127105	54127365	9	0.70726	0.92833	-0.221074	3.30E-08	2.90E-07	1.59E-06	2.23E-05	--	--	--	FTO	--	--	--	FTO	--	--
chr5	1295684	1295762	24	0.39594	0.56972	-0.173778	3.30E-08	7.20E-05	1.59E-06	0.0014722	TERT	TERT	--	--	--	chr5_1289275_1295970	--	--	--	cgi20483
chr7	150812115	150812186	24	0.043333	0.15833	-0.115	3.30E-08	4.50E-08	1.59E-06	4.83E-06	AGAP3	--	AGAP3	AGAP3	--	--	--	AGAP3	AGAP3	--
chr7	157464239	157464552	18	0.622	0.4187	0.203296	3.30E-08	0.00021	1.59E-06	0.002949582	--	--	--	PTPRN2	--	--	--	PTPRN2	--	--
chrX	24175967	24176128	17	0.8058	0.92696	-0.121157	3.30E-08	3.60E-07	1.59E-06	2.58E-05	--	--	--	ZFX	--	--	--	ZFX	--	--
chr16	88993426	88993673	27	0.56638	0.39833	0.168049	3.40E-08	1.70E-07	1.63E-06	1.42E-05	--	--	--	CBFA2T3	--	--	chr16	CBFA2T3	--	--
chr19	17983164	17983670	38	0.28444	0.17633	0.108105	3.40E-08	0.00014	1.63E-06	0.002259917	SLC5A5	--	SLC5A5	SLC5A5	--	chr19_17982670_17983821	chr19	SLC5A5	SLC5A5	cgi13250
chr2	198029075	198029244	11	0.71624	0.8823	-0.166061	3.40E-08	2.50E-05	1.63E-06	0.000681201	--	--	--	ANKRD44	--	chr2_198029068_198029438	--	ANKRD44	--	--
chr3	156534055	156535341	80	0.12511	0.080696	0.195375	3.40E-08	4.00E-05	1.63E-06	0.000956983	LINC00886	LINC00886	LINC00886	LINC00886	--	chr3_156533839_156535131	chr3	LINC00886	LINC00886	cgi19076
chr3	9594130	9594253	19	0.10765	0.25326	-0.145614	3.40E-08	8.90E-07	1.63E-06	5.25E-05	--	--	LHFPL4	--	--	chr3_9594068_9594328	chr3	LHFPL4	--	--
chr5	86907766	86907897	20	0.70433	0.82138	-0.11705	3.40E-08	1.00E-06	1.63E-06	5.71E-05	--	--	--	--	--	--	--	--	--	--
chr8	106331352	106331445	12	0.17792	0.042806	0.135111	3.40E-08	3.10E-07	1.63E-06	2.31E-05	ZFPM2	--	--	ZFPM2	--	chr8_106330518_106332120	--	ZFPM2	ZFPM2	cgi25937
chr8	96705684	96705782	11	0.19842	0.066152	0.132273	3.40E-08	2.60E-06	1.63E-06	0.000120289	--	--	--	C8orf37-AS1	--	--	--	C8orf37-AS1	--	--
chrX	49056568	49056733	43	0.32788	0.21205	0.115822	3.40E-08	7.60E-07	1.63E-06	4.67E-05	SYP	SYP	SYP	SYP,SYP-AS1	--	chrX_49056348_49056887	--	SYP,SYP-AS1	SYP	cgi27955
chr2	99439757	99439830	10	0.72467	0.45587	0.2688	3.50E-08	1.00E-06	1.67E-06	5.71E-05	--	--	KIAA1211L	--	--	chr2_99438297_99439884	--	KIAA1211L	--	--
chr20	39135258	39135444	10	0.21913	0.083733	0.1354	3.50E-08	3.80E-06	1.67E-06	0.000161617	--	--	--	--	--	--	--	--	--	--
chr6	100911894	100912460	57	0.23008	0.31437	-0.12899	3.50E-08	4.30E-05	1.67E-06	0.001010866	SIM1	SIM1	--	--	--	chr6_100912071_100913337	chr6	--	SIM1	--
chr6	164241170	164241626	34	0.91159	0.80807	0.10352	3.50E-08	5.00E-06	1.67E-06	0.000204809	--	--	--	--	--	--	--	--	--	--
chr1	44883246	44883347	14	0.10533	0.33426	-0.228929	3.60E-08	0.00026	1.71E-06	0.00348723	--	--	--	RNF220	--	chr1_44883136_44884272	--	RNF220	--	--
chr16	87418785	87418881	13	0.94946	0.83167	0.117795	3.60E-08	1.10E-06	1.71E-06	6.23E-05	FBXO31,TRNAM13	FBXO31,TRNAM13	--	FBXO31	--	--	chr16	FBXO31	--	--
chr2	121624909	121625065	21	0.040921	0.1871	-0.146175	3.60E-08	6.40E-06	1.71E-06	0.000243843	--	--	--	GLI2	--	chr2_121624827_121625209	--	GLI2	--	--
chr20	61292840	61293066	12	0.92608	0.77556	0.150528	3.60E-08	5.50E-06	1.71E-06	0.000220639	--	--	--	SLCO4A1	SLCO4A1-AS1	--	--	SLCO4A1	--	--
chr5	140762401	140762610	26	0.18917	0.35762	-0.168449	3.60E-08	8.90E-06	1.71E-06	0.000316773	PCDHGA7	--	PCDHGA7	PCDHGB1,PCDHGB2,PCDHGA2,PCDHGB3,PCDHGA6,PCDHGA5,PCDHGA1,PCDHGA4,PCDHGA3	--	chr5_140762401_140762768	chr5	PCDHGB1,PCDHGB2,PCDHGA2,PCDHGB3,PCDHGA6,PCDHGA5,PCDHGA1,PCDHGA4,PCDHGA3,PCDHGA7	PCDHGA7	cgi21199
chr6	137810702	137811173	34	0.49968	0.65825	-0.158578	3.60E-08	2.30E-05	1.71E-06	0.000642182	--	--	--	--	--	--	chr6	--	--	--
chrX	152938684	152938816	11	0.24824	0.40197	-0.153727	3.60E-08	2.50E-06	1.71E-06	0.00011688	PNCK	PNCK	PNCK	PNCK	--	chrX_152938634_152939544	--	PNCK	PNCK	cgi28444
chr12	112572032	112572103	8	0.71629	0.92558	-0.209292	3.70E-08	1.40E-06	1.75E-06	7.56E-05	--	--	--	TRAFD1	--	--	--	TRAFD1	--	--
chr13	114854924	114855303	23	0.86364	0.69265	0.170986	3.70E-08	1.50E-05	1.75E-06	0.000455198	--	--	--	RASA3	--	--	--	RASA3	--	--
chr2	98365362	98365559	21	0.70851	0.85833	-0.149825	3.70E-08	1.40E-05	1.75E-06	0.000450114	--	--	--	--	--	--	--	--	--	--
chr3	146187556	146187758	27	0.028753	0.13911	-0.110358	3.70E-08	1.20E-06	1.75E-06	6.69E-05	PLSCR2	PLSCR2	--	PLSCR2	--	chr3_146187108_146187710	chr3	PLSCR2	PLSCR2	cgi19030
chr4	1202728	1202990	23	0.76649	0.63432	0.132174	3.70E-08	1.50E-05	1.75E-06	0.000455198	CTBP1-AS,SPON2,LOC100130872	LOC100130872,CTBP1-AS,SPON2	LOC100130872,SPON2	--	--	chr4_1202956_1203200	chr4	LOC100130872,SPON2	LOC100130872,SPON2	cgi19420
chr5	176734636	176734875	18	0.91752	0.76102	0.1565	3.70E-08	3.10E-05	1.75E-06	0.000809228	--	--	MXD3	MXD3	PRELID1	chr5_176734599_176734944	--	MXD3	--	--
chr11	34517733	34517940	18	0.82861	0.61909	0.209519	3.80E-08	4.80E-05	1.79E-06	0.00107671	--	--	--	ELF5	--	--	--	ELF5	--	--
chr12	102036189	102036376	27	0.32974	0.48665	-0.156914	3.80E-08	1.50E-05	1.79E-06	0.000455198	--	--	MYBPC1	MYBPC1	--	chr12_102036253_102036461	chr12	MYBPC1	--	--
chr14	101193294	101193397	23	0.11465	0.27739	-0.162739	3.80E-08	4.40E-05	1.79E-06	0.001027383	DLK1	--	DLK1	--	--	chr14_101192851_101193499	--	DLK1	DLK1	cgi7387
chr16	318716	318893	28	0.41881	0.26713	0.151679	3.80E-08	2.30E-07	1.79E-06	1.83E-05	--	--	RGS11,FAM234A	FAM234A	--	chr16_318617_318901	--	RGS11,FAM234A	--	--
chr19	17354591	17354823	15	0.34627	0.16644	0.179822	3.80E-08	9.00E-07	1.79E-06	5.29E-05	--	--	--	NR2F6	--	--	chr19	NR2F6	--	--
chr19	20607221	20607581	38	0.13606	0.28225	-0.146184	3.80E-08	3.40E-05	1.79E-06	0.000857307	--	--	--	--	--	--	--	--	--	--
chr8	143022472	143022501	10	0.81227	0.55243	0.259833	3.80E-08	1.30E-05	1.79E-06	0.000424103	--	--	--	--	--	--	--	--	--	--
chr8	2394576	2394747	14	0.53243	0.6959	-0.163476	3.80E-08	0.00011	1.79E-06	0.001885801	--	--	--	LOC101927815	--	--	--	LOC101927815	--	--
chr2	154334953	154335044	25	0.19175	0.090667	0.10108	3.90E-08	3.00E-05	1.83E-06	0.000788419	RPRM	--	RPRM	--	--	chr2_154334449_154335458	--	RPRM	RPRM	cgi15631
chr2	96781942	96782042	19	0.20319	0.46232	-0.259123	3.90E-08	6.70E-06	1.83E-06	0.000251726	ADRA2B	ADRA2B	ADRA2B	--	--	chr2_96781406_96782971	--	ADRA2B	ADRA2B	cgi15260
chr8	41624408	41625047	34	0.049667	0.1544	-0.104735	3.90E-08	7.00E-07	1.83E-06	4.38E-05	--	--	--	ANK1	--	chr8_41624555_41625380	chr8	ANK1	--	--
chr9	37002528	37002588	7	0.16219	0.50957	-0.347381	3.90E-08	1.60E-06	1.83E-06	8.33E-05	--	--	--	PAX5	--	chr9_37002489_37002957	--	PAX5	--	--
chr2	87576363	87576445	9	0.88504	0.61152	0.273519	4.00E-08	2.50E-06	1.87E-06	0.00011688	--	--	--	--	--	--	--	--	--	--
chr22	48972136	48972206	17	0.097392	0.25688	-0.15949	4.00E-08	1.50E-06	1.87E-06	7.84E-05	FAM19A5	--	FAM19A5	FAM19A5	--	chr22_48970857_48972947	--	FAM19A5	FAM19A5	cgi18041
chr7	3892107	3892162	9	0.88141	0.7383	0.143111	4.00E-08	1.80E-05	1.87E-06	0.000515541	--	--	--	SDK1	--	--	--	SDK1	--	--
chr13	53775465	53775588	32	0.26585	0.15771	0.108146	4.10E-08	3.30E-07	1.91E-06	2.43E-05	--	--	--	--	--	chr13_53774264_53776345	--	--	--	--
chr22	26081908	26082046	16	0.82079	0.92144	-0.100646	4.10E-08	3.80E-06	1.91E-06	0.000161617	--	--	--	GRK3	--	--	--	GRK3	--	--
chr3	185951205	185951362	20	0.8264	0.68093	0.145467	4.10E-08	0.00032	1.91E-06	0.004074038	--	--	--	DGKG	--	--	--	DGKG	--	--
chr14	65620048	65620108	11	0.79685	0.56655	0.230303	4.20E-08	8.60E-06	1.94E-06	0.000307857	--	--	--	--	--	--	--	--	--	--
chr15	75412425	75412532	15	0.46951	0.64982	-0.180311	4.20E-08	6.10E-06	1.94E-06	0.000236765	--	--	--	--	--	--	--	--	--	--
chr16	1040861	1041063	18	0.54107	0.32476	0.216315	4.20E-08	1.40E-05	1.94E-06	0.000450114	--	--	--	--	--	chr16_1040965_1041365	chr16	--	--	--
chr17	80290168	80290246	13	0.46797	0.30349	0.164487	4.20E-08	1.80E-05	1.94E-06	0.000515541	--	--	--	SECTM1	--	--	chr17	SECTM1	--	--
chr18	4498330	4498534	28	0.71092	0.84579	-0.134869	4.20E-08	8.30E-05	1.94E-06	0.001604404	--	--	--	--	--	--	--	--	--	--
chr19	56729143	56729228	18	0.28274	0.13137	0.15137	4.20E-08	6.60E-07	1.94E-06	4.20E-05	--	--	--	--	--	chr19_56728588_56729375	--	--	--	--
chr2	168064909	168065114	24	0.65432	0.82657	-0.17225	4.20E-08	1.20E-05	1.94E-06	0.000400946	--	--	--	XIRP2	--	--	--	XIRP2	--	--
chr22	39323454	39323604	16	0.14298	0.26127	-0.118292	4.20E-08	5.20E-05	1.94E-06	0.001154359	--	--	--	--	--	chr22_39323203_39323528	chr22	--	--	--
chr22	49698438	49698518	19	0.69189	0.80079	-0.108895	4.20E-08	5.10E-06	1.94E-06	0.000208493	--	--	--	--	--	chr22_49698417_49698798	chr22	--	--	--
chr7	51096671	51096784	11	0.5357	0.74752	-0.211818	4.20E-08	8.20E-06	1.94E-06	0.000296267	--	--	COBL	--	--	--	--	COBL	--	--
chrX	48929723	48929943	26	0.48785	0.66171	-0.173859	4.20E-08	6.30E-06	1.94E-06	0.000241513	--	--	--	PRAF2	--	chrX_48929636_48930361	chrX	PRAF2	--	--
chr14	74180096	74180312	19	0.16919	0.062351	0.106842	4.30E-08	0.00018	1.99E-06	0.002759467	--	--	PNMA1	--	ELMSAN1	--	chr14	PNMA1	--	--
chr9	133936359	133936600	19	0.62102	0.43047	0.190544	4.30E-08	1.90E-06	1.99E-06	9.64E-05	--	--	LAMC3	LAMC3	--	--	--	LAMC3	--	--
chr1	205235284	205235578	21	0.82729	0.68411	0.143175	4.40E-08	9.60E-06	2.02E-06	0.000337247	--	--	--	TMCC2	--	--	--	TMCC2	--	--
chr1	235105669	235105943	30	0.071122	0.2412	-0.170078	4.40E-08	2.30E-07	2.02E-06	1.83E-05	--	--	--	--	--	--	--	--	--	--
chr12	2903256	2903294	9	0.60181	0.84059	-0.238778	4.40E-08	5.60E-07	2.02E-06	3.65E-05	FKBP4	FKBP4	--	--	--	--	chr12	--	--	--
chr6	155052713	155052821	12	0.58675	0.81211	-0.225361	4.40E-08	2.70E-05	2.02E-06	0.000725523	SCAF8	SCAF8	--	--	--	--	chr6	--	--	--
chr7	27291069	27291619	50	0.43484	0.58322	-0.14838	4.40E-08	1.50E-05	2.02E-06	0.000455198	--	--	--	--	--	chr7_27291119_27292197	chr7	--	--	--
chr8	1807351	1807799	30	0.50528	0.64444	-0.139167	4.40E-08	0.00023	2.02E-06	0.003203001	--	--	--	ARHGEF10	--	--	--	ARHGEF10	--	--
chrX	129926489	129926692	18	0.77304	0.88248	-0.109444	4.40E-08	9.10E-07	2.02E-06	5.35E-05	--	--	--	ENOX2	--	--	--	ENOX2	--	--
chr1	19613852	19614809	24	0.58328	0.77176	-0.188486	4.50E-08	1.10E-07	2.06E-06	9.81E-06	AKR7A3	--	--	AKR7A3	--	--	chr1	AKR7A3	AKR7A3	--
chr10	123269197	123269293	11	0.55252	0.83761	-0.285091	4.50E-08	1.40E-06	2.06E-06	7.56E-05	--	--	--	FGFR2	--	--	--	FGFR2	--	--
chr10	134774649	134774745	17	0.6918	0.48545	0.206353	4.50E-08	2.50E-08	2.06E-06	3.02E-06	--	--	--	LINC01166	LINC01167	--	chr10	LINC01166	--	--
chr19	31600393	31600527	7	0.61671	0.3071	0.309619	4.50E-08	3.40E-06	2.06E-06	0.000148777	--	--	--	--	--	--	--	--	--	--
chr2	201935096	201935163	13	0.78723	0.49151	0.295718	4.50E-08	6.30E-06	2.06E-06	0.000241513	NDUFB3	NDUFB3	--	FAM126B	--	--	chr2	FAM126B	--	--
chr21	18985632	18985883	25	0.49085	0.30856	0.182293	4.50E-08	5.20E-06	2.06E-06	0.000211746	BTG3	BTG3	--	--	--	chr21_18984535_18985697	chr21	--	BTG3	cgi17124
chr3	88838400	88838604	26	0.6729	0.81327	-0.140372	4.50E-08	6.70E-05	2.06E-06	0.001397538	--	--	--	--	--	--	--	--	--	--
chr4	154932059	154932437	22	0.67715	0.86248	-0.185333	4.50E-08	5.40E-06	2.06E-06	0.000217469	--	--	--	--	--	--	--	--	--	--
chr12	71770885	71771301	34	0.71349	0.8483	-0.134814	4.60E-08	1.60E-07	2.10E-06	1.34E-05	--	--	--	--	--	--	--	--	--	--
chr6	35466108	35466178	15	0.45169	0.20556	0.246133	4.60E-08	2.10E-05	2.10E-06	0.000593536	TEAD3	TEAD3	TULP1	--	--	chr6_35464056_35466269	--	TULP1	--	cgi22055
chr1	3606973	3607350	24	0.85054	0.724	0.126542	4.70E-08	0.00024	2.13E-06	0.003291398	TP73	TP73	TP73	TP73	--	chr1_3607096_3607553	chr1	TP73	TP73	cgi282
chr10	77871851	77871962	13	0.43013	0.69223	-0.262103	4.70E-08	2.90E-05	2.13E-06	0.000765699	--	--	--	C10orf11	--	--	chr10	C10orf11	--	--
chr6	110720839	110721476	45	0.53045	0.66117	-0.130719	4.70E-08	0.00036	2.13E-06	0.004362658	--	--	--	DDO	--	chr6_110721059_110721630	chr6	DDO	--	--
chr7	158075387	158075706	28	0.60064	0.43249	0.168155	4.70E-08	0.00045	2.13E-06	0.004805255	--	--	--	PTPRN2	--	--	--	PTPRN2	--	--
chr7	33943943	33944012	21	0.068349	0.19087	-0.122524	4.70E-08	2.80E-06	2.13E-06	0.000128301	BMPER	BMPER	--	--	--	chr7_33943665_33945509	--	--	--	cgi24207
chr8	105478743	105478822	25	0.42231	0.61735	-0.19504	4.70E-08	8.00E-05	2.13E-06	0.001585719	DPYS	--	--	DPYS	--	chr8_105478672_105479340	--	DPYS	DPYS	cgi25935
chr9	18438538	18438845	26	0.15579	0.28759	-0.131795	4.70E-08	1.00E-06	2.13E-06	5.71E-05	--	--	--	--	--	chr9_18438556_18438802	chr9	--	--	--
chr14	61104306	61104452	19	0.33777	0.51558	-0.177807	4.80E-08	1.40E-07	2.17E-06	1.20E-05	SALRNA1	SALRNA1	--	--	--	chr14_61103978_61104663	--	--	--	--
chr19	4042860	4043038	17	0.58225	0.36225	0.22	4.80E-08	3.30E-05	2.17E-06	0.000841649	--	--	--	--	ZBTB7A	--	chr19	--	--	--
chr19	44555367	44555487	11	0.35964	0.17745	0.182182	4.80E-08	3.00E-07	2.17E-06	2.27E-05	ZNF223	ZNF223	--	--	--	--	--	--	--	--
chr10	72200742	72200826	20	0.43482	0.2631	0.171717	4.90E-08	1.00E-04	2.21E-06	0.001760974	--	--	--	NODAL	--	chr10_72200065_72201368	--	NODAL	--	--
chr14	107083258	107083289	10	0.27137	0.50337	-0.232	4.90E-08	2.00E-06	2.21E-06	0.00010086	IGHV4-59	--	IGHV4-59	--	--	--	--	IGHV4-59	IGHV4-59	--
chr8	7641534	7641566	10	0.2474	0.065633	0.181767	4.90E-08	2.70E-07	2.21E-06	2.10E-05	--	--	--	--	--	--	--	--	--	--
chr1	235099088	235099536	16	0.012896	0.1511	-0.138208	5.00E-08	8.10E-07	2.24E-06	4.91E-05	LOC101927851	--	LOC101927851	LOC101927851	--	--	--	LOC101927851	LOC101927851	--
chr10	94450170	94450557	30	0.044556	0.17872	-0.134167	5.00E-08	7.70E-08	2.24E-06	7.42E-06	HHEX	--	--	HHEX	--	chr10_94448693_94450479	chr10	HHEX	HHEX	cgi3062
chr14	105399096	105399263	34	0.51666	0.38038	0.136275	5.00E-08	4.10E-05	2.24E-06	0.000974534	--	--	PLD4	PLD4	--	chr14_105398076_105400079	--	PLD4	--	--
chr15	84047766	84048012	30	0.2138	0.096678	0.117122	5.00E-08	3.00E-06	2.24E-06	0.00013626	--	--	--	--	--	chr15_84047822_84048105	chr15	--	--	--
chr2	91750557	91750858	27	0.7444	0.61531	0.129086	5.00E-08	1.40E-05	2.24E-06	0.000450114	--	--	--	--	--	--	--	--	--	--
chr3	181437228	181437684	29	0.36446	0.21425	0.150207	5.00E-08	1.60E-05	2.24E-06	0.000474204	--	--	--	SOX2-OT	--	chr3_181437184_181437478	chr3	SOX2-OT	--	--
chr4	189580448	189580479	15	0.81613	0.65393	0.1622	5.00E-08	3.80E-06	2.24E-06	0.000161617	--	--	--	--	--	chr4_189580300_189580762	--	--	--	--
chr6	100897445	100897563	15	0.49869	0.6632	-0.164511	5.00E-08	1.10E-05	2.24E-06	0.000371728	--	--	SIM1	SIM1	--	chr6_100897080_100897621	chr6	SIM1	--	--
chrX	31313212	31313364	16	0.5579	0.7456	-0.187708	5.00E-08	5.40E-06	2.24E-06	0.000217469	--	--	--	DMD	--	--	--	DMD	--	--
chr1	115880409	115880485	14	0.042571	0.18612	-0.143548	5.10E-08	2.90E-05	2.28E-06	0.000765699	NGF	--	--	NGF	--	chr1_115880167_115881332	--	NGF	NGF	cgi1466
chr11	63775029	63775213	20	0.18837	0.31975	-0.131383	5.10E-08	5.20E-05	2.28E-06	0.001154359	--	--	--	MACROD1	--	--	chr11	MACROD1	--	--
chr7	1361075	1361263	33	0.41176	0.57472	-0.16296	5.10E-08	6.30E-05	2.28E-06	0.001351273	--	--	--	--	--	--	chr7	--	--	--
chr7	35297250	35297356	14	0.27276	0.4171	-0.144333	5.10E-08	9.70E-06	2.28E-06	0.000338656	--	--	--	--	--	chr7_35296921_35298218	--	--	--	--
chr1	228765080	228765304	38	0.76597	0.61443	0.118833	5.20E-08	0.00011	2.32E-06	0.001885801	RNA5S9	RNA5S9	--	--	RNA5S10	chr1_228744110_228784168	--	--	--	cgi2319
chr11	70332938	70333389	41	0.71323	0.9007	-0.187472	5.20E-08	2.10E-06	2.32E-06	0.000104714	--	--	SHANK2	SHANK2	--	chr11_70332266_70333413	--	SHANK2	--	--
chr12	121023040	121023234	19	0.8233	0.60277	0.220526	5.20E-08	8.90E-07	2.32E-06	5.25E-05	--	--	--	--	--	--	chr12	--	--	--
chr16	29796379	29796676	27	0.40186	0.23758	0.164284	5.20E-08	2.40E-08	2.32E-06	2.92E-06	--	--	--	--	--	chr16_29796361_29796757	--	--	--	--
chr2	233284426	233284510	19	0.36932	0.20528	0.164035	5.20E-08	5.30E-07	2.32E-06	3.51E-05	ECEL1P1	--	ECEL1P1	--	--	chr2_233283397_233285959	--	ECEL1P1	ECEL1P1	cgi16082
chr22	50148388	50148684	17	0.49616	0.30039	0.195765	5.20E-08	0.00012	2.32E-06	0.002005267	--	--	--	--	--	--	--	--	--	--
chr17	49194794	49195430	38	0.89067	0.781	0.109667	5.30E-08	9.30E-06	2.35E-06	0.000329126	--	--	--	SPAG9	--	--	--	SPAG9	--	--
chr2	10220017	10220065	9	0.0097407	0.14322	-0.133481	5.30E-08	3.10E-08	2.35E-06	3.55E-06	CYS1	--	CYS1	CYS1	--	chr2_10219802_10221016	--	CYS1	CYS1	cgi14706
chr22	46440218	46440302	13	0.24821	0.13208	0.116128	5.30E-08	1.70E-05	2.35E-06	0.000493492	LINC00899	--	--	LINC00899	--	--	chr22	LINC00899	LINC00899	--
chr8	29210040	29210498	26	0.25808	0.13335	0.124731	5.30E-08	0.00026	2.35E-06	0.00348723	DUSP4	DUSP4	--	--	--	chr8_29210483_29210801	chr8	--	--	--
chr9	89258844	89258895	9	0.72793	0.503	0.224926	5.30E-08	5.00E-06	2.35E-06	0.000204809	--	--	--	--	--	--	--	--	--	--
chr10	50748208	50748381	18	0.7497	0.57787	0.171833	5.40E-08	1.30E-05	2.39E-06	0.000424103	ERCC6	ERCC6	--	--	--	--	chr10	--	--	--
chr12	129975276	129975415	20	0.69367	0.55637	0.1373	5.40E-08	5.10E-05	2.39E-06	0.001136216	--	--	--	TMEM132D	--	--	--	TMEM132D	--	--
chr16	790191	790305	14	0.23417	0.12321	0.110952	5.40E-08	4.70E-07	2.39E-06	3.22E-05	--	--	--	NARFL	--	--	chr16	NARFL	--	--
chr18	77636063	77636607	36	0.62966	0.46876	0.160898	5.40E-08	6.10E-06	2.39E-06	0.000236765	--	--	--	KCNG2	--	--	chr18	KCNG2	--	--
chrX	3382708	3382857	14	0.85229	0.69769	0.154595	5.40E-08	2.30E-06	2.39E-06	0.000110521	--	--	--	--	--	--	--	--	--	--
chr7	130793035	130793209	15	0.0019111	0.11196	-0.110044	5.50E-08	3.00E-07	2.43E-06	2.27E-05	MKLN1,LINC-PINT	MKLN1,LINC-PINT	LINC-PINT	--	--	--	chr7	LINC-PINT	--	--
chr8	41166680	41166767	26	0.12853	0.2466	-0.118077	5.50E-08	3.60E-05	2.43E-06	0.000885475	SFRP1	--	SFRP1	--	--	chr8_41165852_41167140	--	SFRP1	SFRP1	cgi25611
chr9	35791866	35792014	21	0.5816	0.42629	0.155317	5.50E-08	1.40E-05	2.43E-06	0.000450114	NPR2	NPR2	--	--	--	chr9_35791584_35791924	chr9	--	NPR2	--
chrX	292202	292333	24	0.10199	0.2384	-0.136417	5.50E-08	3.40E-06	2.43E-06	0.000148777	--	--	--	--	--	chrX_291398_295968	--	--	--	--
chr12	110161275	110161845	23	0.61567	0.47301	0.142652	5.60E-08	3.00E-05	2.46E-06	0.000788419	--	--	--	FAM222A	--	--	--	FAM222A	--	--
chr16	214543	214562	11	0.15367	0.33885	-0.185182	5.60E-08	4.10E-07	2.46E-06	2.89E-05	HBM	HBM	HBZP1	--	--	chr16_214343_216720	--	HBZP1	--	cgi8387
chr18	5891351	5891462	41	0.41393	0.30872	0.11725	5.60E-08	0.00024	2.46E-06	0.003291398	--	--	TMEM200C	--	--	chr18_5890292_5891682	--	TMEM200C	--	--
chr19	15288395	15288660	45	0.21139	0.32185	-0.110459	5.60E-08	2.70E-05	2.46E-06	0.000725523	--	--	NOTCH3	--	MIR6795	chr19_15288314_15288911	--	NOTCH3	--	--
chr20	45965215	45965440	14	0.79062	0.5969	0.193714	5.60E-08	0.00011	2.46E-06	0.001885801	--	--	--	ZMYND8	--	--	--	ZMYND8	--	--
chrX	37431465	37431624	30	0.44456	0.30927	0.135289	5.60E-08	2.50E-06	2.46E-06	0.00011688	--	--	LANCL3	--	--	chrX_37430706_37431784	--	LANCL3	--	cgi27839
chr20	62178474	62178678	37	0.64681	0.49814	0.148667	5.70E-08	3.90E-05	2.50E-06	0.000937387	SRMS	--	SRMS	--	--	chr20_62178442_62179183	--	SRMS	SRMS	cgi17006
chr4	81307807	81308301	31	0.80326	0.92122	-0.117957	5.70E-08	2.50E-06	2.50E-06	0.00011688	--	--	LOC100419739	C4orf22	--	chr4_81307471_81307952	chr4	C4orf22,LOC100419739	--	--
chr9	136449840	136450266	20	0.25657	0.10727	0.1493	5.70E-08	9.90E-06	2.50E-06	0.000343517	--	--	--	--	--	--	chr9	--	--	--
chr12	79926600	79926819	9	0.38244	0.67793	-0.295481	5.80E-08	9.80E-06	2.54E-06	0.000340808	--	--	--	--	--	--	--	--	--	--
chr14	30440513	30440734	10	0.90463	0.6956	0.209033	5.80E-08	6.20E-06	2.54E-06	0.000239451	--	--	--	--	--	--	--	--	--	--
chr15	73660022	73660201	9	0.26833	0.032185	0.236148	5.80E-08	3.10E-07	2.54E-06	2.31E-05	--	--	HCN4	--	--	chr15_73659860_73662015	--	HCN4	--	cgi8062
chr5	172013284	172013458	18	0.39139	0.53972	-0.148333	5.80E-08	2.00E-05	2.54E-06	0.000568373	--	--	--	--	--	--	--	--	--	--
chr1	27687149	27687192	7	0.4539	0.77419	-0.320286	5.90E-08	2.10E-08	2.57E-06	2.62E-06	--	--	--	MAP3K6	--	chr1_27687024_27687743	--	MAP3K6	--	--
chr10	133775016	133775200	16	0.80288	0.56583	0.237042	5.90E-08	3.90E-06	2.57E-06	0.000165192	--	--	--	--	PPP2R2D	--	--	--	--	--
chr11	69966850	69967236	22	0.60821	0.42023	0.187985	5.90E-08	5.30E-05	2.57E-06	0.001174881	--	--	--	ANO1	--	--	--	ANO1	--	--
chr19	46997562	46997663	19	0.60405	0.4744	0.129649	5.90E-08	0.00017	2.57E-06	0.002633433	--	--	PNMAL2	PPP5D1	--	chr19_46996327_46998437	chr19	PPP5D1,PNMAL2	--	--
chr1	27676036	27676193	28	0.15815	0.2634	-0.10525	6.00E-08	6.20E-06	2.61E-06	0.000239451	--	--	SYTL1	SYTL1	--	chr1_27675919_27678016	--	SYTL1	--	--
chr1	7022190	7022296	15	0.34229	0.58693	-0.244644	6.00E-08	0.00024	2.61E-06	0.003291398	--	--	--	CAMTA1	--	chr1_7022001_7022308	--	CAMTA1	--	--
chr7	155167332	155167499	18	0.10004	0.25235	-0.152315	6.00E-08	1.70E-08	2.61E-06	2.22E-06	--	--	--	--	--	chr7_155164557_155167854	--	--	--	--
chr8	144588236	144588469	21	0.69986	0.89297	-0.193111	6.00E-08	8.30E-06	2.61E-06	0.000299012	--	--	--	ZC3H3	--	--	--	ZC3H3	--	--
chrX	131352342	131352464	15	0.31296	0.196	0.116956	6.00E-08	6.50E-06	2.61E-06	0.000246746	RAP2C,RAP2C-AS1	RAP2C,RAP2C-AS1	RAP2C	RAP2C	--	chrX_131351531_131352535	--	RAP2C	RAP2C-AS1,RAP2C	cgi28314
chr19	38713067	38713342	29	0.53324	0.39375	0.139494	6.10E-08	0.00016	2.65E-06	0.002547056	--	--	DPF1	DPF1	--	chr19_38713166_38713458	chr19	DPF1	--	--
chr17	36452432	36452578	21	0.31163	0.14965	0.161984	6.20E-08	0.00013	2.69E-06	0.002110548	MRPL45	MRPL45	--	--	--	--	chr17	--	MRPL45	--
chr2	96190971	96191306	33	0.90671	0.78602	0.120687	6.20E-08	1.50E-05	2.69E-06	0.000455198	LOC100419920	--	LOC100419920	--	--	chr2_96190971_96191377	chr2	LOC100419920	LOC100419920	cgi15252
chr14	103568838	103568969	33	0.19927	0.36906	-0.169788	6.30E-08	0.00015	2.72E-06	0.002405726	--	--	EXOC3L4	--	--	chr14_103568365_103571499	--	EXOC3L4	--	--
chr15	33010301	33010333	15	0.31022	0.13873	0.171489	6.30E-08	5.70E-06	2.72E-06	0.000226037	GREM1	--	LOC100131315,GREM1	--	LOC100131315	chr15_33009530_33011696	--	LOC100131315,GREM1	GREM1	cgi7716
chr17	79109711	79109787	15	0.73942	0.575	0.164422	6.30E-08	6.00E-05	2.72E-06	0.001308135	--	--	--	AATK	--	chr17_79109698_79109911	--	AATK	--	--
chr9	12334248	12334371	20	0.86628	0.6838	0.182483	6.30E-08	6.80E-05	2.72E-06	0.001413654	--	--	--	--	--	--	--	--	--	--
chr9	16871593	16871662	15	0.18211	0.080289	0.101822	6.30E-08	2.50E-06	2.72E-06	0.00011688	BNC2	BNC2	--	--	--	chr9_16870123_16872020	--	--	--	cgi26363
chr11	397081	397259	16	0.57758	0.39177	0.185813	6.40E-08	3.30E-07	2.75E-06	2.43E-05	--	--	PKP3	--	--	chr11_396685_397462	--	PKP3	--	--
chr12	122356621	122356833	30	0.20206	0.3039	-0.101844	6.40E-08	5.80E-06	2.75E-06	0.000228545	WDR66	--	--	WDR66	PSMD9	chr12_122356315_122356853	--	WDR66	WDR66	cgi5924
chr13	114965766	114965928	12	0.71167	0.40586	0.305806	6.40E-08	5.60E-06	2.75E-06	0.00022321	--	--	--	--	--	chr13_114964100_114965840	chr13	--	--	--
chr17	30676207	30676411	12	0.87789	0.64889	0.229	6.40E-08	4.20E-05	2.75E-06	0.00099488	ZNF207,MIR632	MIR632,ZNF207	--	--	--	--	chr17	--	--	--
chr17	79099650	79099944	23	0.6101	0.44072	0.169377	6.40E-08	6.60E-05	2.75E-06	0.001379455	MIR3065,MIR657,MIR338	MIR657,MIR3065,MIR338	MIR3065,MIR338	AATK	MIR3065,MIR338	--	--	AATK,MIR3065,MIR338	MIR657,MIR3065,MIR338	--
chr9	43466220	43466282	12	0.62153	0.82161	-0.200083	6.40E-08	4.50E-05	2.75E-06	0.001041347	--	--	--	--	--	--	--	--	--	--
chr15	74538049	74538167	14	0.043952	0.15881	-0.114857	6.50E-08	9.40E-06	2.79E-06	0.000331909	--	--	--	CCDC33	--	chr15_74537809_74538114	chr15	CCDC33	--	--
chr20	25838892	25839128	41	0.29811	0.19342	0.104683	6.50E-08	1.40E-07	2.79E-06	1.20E-05	--	--	--	--	--	--	--	--	--	--
chr5	136834190	136834243	11	0.061455	0.1937	-0.132242	6.50E-08	6.80E-09	2.79E-06	1.07E-06	--	--	SPOCK1	--	--	chr5_136834016_136835146	--	SPOCK1	--	cgi21071
chr1	149148441	149148745	18	0.30444	0.16193	0.142519	6.60E-08	3.00E-05	2.82E-06	0.000788419	--	--	--	--	--	--	chr1	--	--	--
chr1	2455146	2455300	22	0.74011	0.87247	-0.132364	6.60E-08	0.00011	2.82E-06	0.001885801	--	--	--	PANK4	--	--	chr1	PANK4	--	--
chr1	36786847	36786994	23	0.26532	0.40216	-0.136841	6.60E-08	8.90E-07	2.82E-06	5.25E-05	--	--	SH3D21	--	EVA1B,SH3D21	chr1_36786500_36789402	--	SH3D21	--	cgi886
chr13	93879543	93879665	13	0.26015	0.0032051	0.256949	6.60E-08	1.20E-07	2.82E-06	1.06E-05	GPC6	--	GPC6	--	--	chr13_93879245_93880877	--	GPC6	GPC6	--
chr16	1268205	1268272	13	0.87967	0.65782	0.221846	6.60E-08	0.00012	2.82E-06	0.002005267	--	--	CACNA1H	CACNA1H	--	chr16_1267865_1268605	--	CACNA1H	--	--
chr5	14993966	14994032	8	0.81438	0.97796	-0.163583	6.60E-08	7.20E-07	2.82E-06	4.47E-05	--	--	--	--	--	--	--	--	--	--
chr10	132873380	132873658	10	0.86897	0.5867	0.282267	6.80E-08	2.30E-05	2.90E-06	0.000642182	--	--	--	--	--	chr10_132873656_132873875	chr10	--	--	--
chr17	74025565	74025709	10	0.39137	0.63533	-0.243967	6.80E-08	2.10E-05	2.90E-06	0.000593536	--	--	--	--	--	--	--	--	--	--
chr2	192130000	192130815	20	0.68743	0.49812	0.189317	6.80E-08	7.60E-05	2.90E-06	0.001531329	--	--	--	MYO1B	--	--	--	MYO1B	--	--
chr4	1521992	1522035	7	0.76819	0.49043	0.277762	6.80E-08	5.20E-08	2.90E-06	5.43E-06	--	--	--	--	--	chr4_1521703_1523281	--	--	--	--
chr10	12644938	12645269	18	0.69056	0.81176	-0.121204	6.90E-08	1.50E-06	2.92E-06	7.84E-05	--	--	--	CAMK1D	--	--	--	CAMK1D	--	--
chr10	61691708	61691848	14	0.83055	0.94481	-0.114262	6.90E-08	6.90E-05	2.92E-06	0.001430617	--	--	--	--	--	--	--	--	--	--
chr19	36351447	36351583	28	0.27704	0.4863	-0.209262	6.90E-08	1.00E-04	2.92E-06	0.001760974	--	--	KIRREL2	KIRREL2	--	chr19_36351440_36352167	--	KIRREL2	--	--
chr21	45563272	45564313	30	0.54499	0.72132	-0.176333	6.90E-08	0.00013	2.92E-06	0.002110548	--	--	--	C21orf33	C21orf33	--	--	C21orf33	--	--
chr22	50611680	50611758	11	0.55573	0.79221	-0.236485	6.90E-08	4.40E-05	2.92E-06	0.001027383	--	--	--	PANX2	--	--	--	PANX2	--	--
chr3	110789518	110789765	28	0.071095	0.18648	-0.115381	6.90E-08	1.30E-06	2.92E-06	7.08E-05	NECTIN3,PVRL3-AS1	NECTIN3,PVRL3-AS1	--	--	--	--	chr3	--	--	--
chr6	42211019	42211105	12	0.94503	0.81128	0.13375	6.90E-08	1.70E-05	2.92E-06	0.000493492	--	--	TRERF1	TRERF1	--	--	--	TRERF1	--	--
chr8	55371817	55371977	37	0.18441	0.29129	-0.106883	6.90E-08	6.10E-06	2.92E-06	0.000236765	--	--	SOX17	--	--	chr8_55370170_55372525	--	SOX17	--	cgi25687
chr9	564022	564358	18	0.90717	0.72572	0.181444	6.90E-08	3.60E-07	2.92E-06	2.58E-05	--	--	--	KANK1	--	--	--	KANK1	--	--
chr1	239695202	239695603	32	0.72675	0.84374	-0.11699	7.00E-08	0.00011	2.96E-06	0.001885801	--	--	--	CHRM3	--	--	--	CHRM3	--	--
chr1	109631626	109631669	9	0.79856	0.57419	0.22437	7.10E-08	1.20E-06	3.00E-06	6.69E-05	TMEM167B	TMEM167B	--	--	--	--	chr1	--	--	--
chr16	3493335	3493518	44	0.35485	0.458	-0.103152	7.10E-08	1.30E-07	3.00E-06	1.13E-05	NAA60,ZNF597	NAA60	ZNF597	ZNF597	--	chr16_3493098_3493569	--	ZNF597	NAA60,ZNF597	cgi8762
chr19	49374823	49375105	27	0.49968	0.63859	-0.138914	7.10E-08	0.00014	3.00E-06	0.002259917	PPP1R15A	PPP1R15A	--	--	--	--	chr19	--	--	--
chr8	86818350	86818574	22	0.59212	0.79102	-0.198894	7.10E-08	6.60E-05	3.00E-06	0.001379455	--	--	--	--	--	--	--	--	--	--
chr1	47899982	47900142	16	0.23692	0.11992	0.117	7.20E-08	2.30E-06	3.03E-06	0.000110521	FOXD2-AS1,FOXD2	FOXD2	FOXD2-AS1	LINC01389	--	chr1_47899661_47900385	chr1	FOXD2-AS1,LINC01389	FOXD2-AS1	cgi1080
chr12	111844323	111844424	14	0.045738	0.21924	-0.1735	7.20E-08	7.50E-07	3.03E-06	4.63E-05	--	--	--	SH2B3	--	chr12_111842938_111844392	chr12	SH2B3	--	cgi5775
chr16	1573847	1574034	16	0.92688	0.80354	0.123333	7.20E-08	3.90E-05	3.03E-06	0.000937387	--	--	IFT140	IFT140	--	--	chr16	IFT140	--	--
chr7	1035270	1035438	20	0.92765	0.76107	0.166583	7.20E-08	0.00011	3.03E-06	0.001885801	--	--	--	--	C7orf50	--	--	--	--	--
chr10	50819503	50819590	17	0.30002	0.439	-0.13898	7.30E-08	4.90E-05	3.06E-06	0.001095978	CHAT	CHAT	SLC18A3	CHAT	--	chr10_50817601_50820356	chr10	SLC18A3,CHAT	--	cgi2824
chr11	8729159	8729383	12	0.78833	0.53447	0.253861	7.30E-08	2.90E-06	3.06E-06	0.000132201	--	--	ST5	ST5	--	--	--	ST5	--	--
chr16	1166549	1166667	12	0.68306	0.45064	0.232417	7.30E-08	4.60E-05	3.06E-06	0.001052347	--	--	--	--	--	--	--	--	--	--
chr5	94982073	94982127	12	0.40897	0.619	-0.210028	7.30E-08	3.30E-06	3.06E-06	0.000146672	RFESD	RFESD	--	--	--	--	chr5	--	RFESD	--
chr8	145752775	145752822	18	0.592	0.43474	0.157259	7.30E-08	1.00E-04	3.06E-06	0.001760974	LRRC24	LRRC24	C8orf82	--	ARHGAP39	chr8_145751955_145756326	--	C8orf82	LRRC24	cgi26258
chr9	81718476	81718694	30	0.74524	0.87399	-0.128744	7.30E-08	8.10E-06	3.06E-06	0.000294193	--	--	--	--	--	--	--	--	--	--
chr1	941255	941316	13	0.75246	0.5259	0.226564	7.40E-08	9.20E-06	3.09E-06	0.000326144	--	--	--	--	--	--	--	--	--	--
chr18	76616720	76616850	19	0.74972	0.6073	0.142421	7.40E-08	0.00018	3.09E-06	0.002759467	--	--	--	--	--	chr18_76616616_76617519	--	--	--	--
chr20	61013252	61013398	13	0.87951	0.67931	0.200205	7.40E-08	6.00E-06	3.09E-06	0.0002342	--	--	--	--	--	--	--	--	--	--
chr3	13612006	13612221	33	0.81378	0.92587	-0.112091	7.40E-08	3.80E-05	3.09E-06	0.000917608	--	--	FBLN2	--	--	chr3_13611923_13612435	--	FBLN2	--	--
chr6	100914732	100915468	35	0.30973	0.46808	-0.158343	7.40E-08	3.70E-08	3.09E-06	4.12E-06	--	--	--	--	--	chr6_100914946_100915245	chr6	--	--	--
chr9	136150334	136150417	10	0.07	0.32693	-0.256933	7.40E-08	1.40E-07	3.09E-06	1.20E-05	ABO	--	--	ABO	--	chr9_136150031_136151365	--	ABO	ABO	cgi27220
chr1	200842145	200842361	20	0.36703	0.56307	-0.196033	7.50E-08	5.90E-05	3.13E-06	0.00129359	GPR25	--	GPR25	--	--	chr1_200842196_200843388	chr1	GPR25	GPR25	--
chr16	67034385	67034471	11	0.32791	0.090485	0.237424	7.50E-08	1.50E-05	3.13E-06	0.000455198	CES4A	CES4A	CES4A	CES4A	--	chr16_67034470_67035340	chr16	CES4A	CES4A	cgi9383
chr19	50030869	50031033	15	0.3036	0.16396	0.139644	7.50E-08	2.80E-05	3.13E-06	0.000747548	RCN3	RCN3	RCN3	--	FCGRT	chr19_50030981_50031300	chr19	RCN3	RCN3	cgi14173
chr12	133030081	133030313	19	0.68328	0.47111	0.212175	7.60E-08	6.10E-05	3.16E-06	0.001321596	--	--	--	--	--	--	--	--	--	--
chr3	195566323	195566516	14	0.29069	0.5275	-0.23681	7.60E-08	4.50E-05	3.16E-06	0.001041347	--	--	--	LINC01983	--	--	chr3	LINC01983	--	--
chr8	85690023	85690172	18	0.72522	0.88874	-0.163519	7.60E-08	3.10E-05	3.16E-06	0.000809228	--	--	--	RALYL	--	--	--	RALYL	--	--
chr17	80816656	80816844	21	0.42283	0.24578	0.177048	7.70E-08	0.00018	3.20E-06	0.002759467	--	--	--	TBCD	--	--	chr17	TBCD	--	--
chr18	77244835	77244998	21	0.84711	0.70241	0.144698	7.70E-08	0.00013	3.20E-06	0.002110548	--	--	--	NFATC1	--	--	chr18	NFATC1	--	--
chr2	220299818	220299923	29	0.10463	0.23394	-0.12931	7.70E-08	2.60E-08	3.20E-06	3.11E-06	SPEG	--	SPEG	--	--	chr2_220299483_220300243	--	SPEG	SPEG	cgi15990
chr22	37302042	37303006	35	0.82593	0.69195	0.133981	7.70E-08	1.40E-05	3.20E-06	0.000450114	--	--	--	--	--	--	--	--	--	--
chr10	134222684	134222823	7	0.29657	0.54467	-0.248095	7.80E-08	1.50E-06	3.23E-06	7.84E-05	--	--	--	PWWP2B	--	--	--	PWWP2B	--	--
chr16	1206980	1207324	23	0.79068	0.66212	0.128565	7.80E-08	1.40E-05	3.23E-06	0.000450114	--	--	--	CACNA1H	--	chr16_1207042_1208032	chr16	CACNA1H	--	--
chr1	143647233	143647446	24	0.35647	0.50911	-0.152639	7.90E-08	7.30E-05	3.27E-06	0.001483864	--	--	--	--	--	chr1_143647186_143647525	--	--	--	--
chr20	55754229	55754479	19	0.58742	0.40284	0.184579	7.90E-08	6.20E-05	3.27E-06	0.001335814	--	--	--	BMP7	--	--	--	BMP7	--	--
chrX	100740404	100740495	18	0.41848	0.27206	0.146426	7.90E-08	2.20E-06	3.27E-06	0.000107798	ARMCX4	--	ARMCX4	ARMCX4	--	chrX_100740221_100740601	--	ARMCX4	ARMCX4	cgi28153
chr1	3348366	3348433	10	0.79073	0.5666	0.224133	8.00E-08	2.00E-06	3.31E-06	0.00010086	--	--	--	PRDM16	--	--	--	PRDM16	--	--
chr1	7764280	7764308	14	0.14733	0.033762	0.113571	8.00E-08	3.90E-06	3.31E-06	0.000165192	--	--	--	CAMTA1	--	--	chr1	CAMTA1	--	--
chr1	167486899	167487080	20	0.6581	0.81687	-0.158767	8.10E-08	6.00E-04	3.34E-06	0.005902231	AKR1D1P1	AKR1D1P1	--	CD247	--	--	--	CD247	--	--
chr11	400373	400461	16	0.64071	0.46842	0.172292	8.10E-08	9.90E-06	3.34E-06	0.000343517	--	--	PKP3	PKP3	--	chr11_400096_400757	--	PKP3	--	--
chr16	86705363	86705649	20	0.28958	0.51555	-0.225967	8.10E-08	0.0011	3.34E-06	0.008664555	--	--	--	--	--	--	--	--	--	--
chr17	77178621	77179056	45	0.086674	0.30174	-0.215067	8.20E-08	1.70E-05	3.38E-06	0.000493492	--	--	--	RBFOX3	--	chr17_77178828_77180229	chr17	RBFOX3	--	--
chr17	81068538	81068708	23	0.7962	0.61981	0.176391	8.20E-08	0.00021	3.38E-06	0.002949582	--	--	--	--	--	--	--	--	--	--
chr17	48289328	48289483	8	0.75113	0.53312	0.218	8.30E-08	3.20E-06	3.41E-06	0.000143665	--	--	--	--	--	--	--	--	--	--
chr19	49637299	49637453	28	0.64596	0.76233	-0.116369	8.30E-08	0.00011	3.41E-06	0.001885801	--	--	PPFIA3	PPFIA3	--	--	chr19	PPFIA3	--	--
chr10	105157335	105157487	20	0.47263	0.29817	0.174467	8.40E-08	6.80E-05	3.44E-06	0.001413654	USMG5	USMG5	--	PDCD11	--	--	chr10	PDCD11	--	--
chr10	81008986	81009174	14	0.78731	0.91298	-0.125667	8.40E-08	7.10E-05	3.44E-06	0.001461364	--	--	--	ZMIZ1	--	--	--	ZMIZ1	--	--
chr10	823028	823272	20	0.68577	0.84448	-0.158717	8.40E-08	0.00021	3.44E-06	0.002949582	--	--	--	--	--	--	--	--	--	--
chr14	24801718	24801809	14	0.30145	0.13312	0.168333	8.40E-08	2.20E-06	3.44E-06	0.000107798	--	--	ADCY4	ADCY4	--	chr14_24801680_24802153	chr14	ADCY4	--	--
chr7	1799043	1799236	18	0.58454	0.41124	0.173296	8.40E-08	4.80E-05	3.44E-06	0.00107671	--	--	--	--	--	--	--	--	--	--
chr8	123554305	123554510	14	0.7474	0.91567	-0.168262	8.40E-08	1.60E-05	3.44E-06	0.000474204	--	--	--	LOC105375734	--	--	--	LOC105375734	--	--
chr9	135116222	135116375	33	0.21949	0.34664	-0.127141	8.40E-08	4.50E-06	3.44E-06	0.000187289	--	--	NTNG2	NTNG2	--	chr9_135116147_135117929	--	NTNG2	--	--
chr22	47070410	47070596	22	0.48276	0.68764	-0.204879	8.50E-08	1.90E-07	3.48E-06	1.57E-05	--	--	GRAMD4	GRAMD4	--	--	chr22	GRAMD4	--	--
chr1	1671950	1672143	9	0.9083	0.67981	0.228481	8.60E-08	1.30E-06	3.50E-06	7.08E-05	--	--	--	SLC35E2	--	--	chr1	SLC35E2	--	--
chr12	122622515	122622629	11	0.58273	0.80703	-0.224303	8.60E-08	7.30E-05	3.50E-06	0.001483864	--	--	--	MLXIP	--	--	--	MLXIP	--	--
chr13	114523719	114523926	29	0.48591	0.35007	0.135839	8.60E-08	1.30E-06	3.50E-06	7.08E-05	--	--	GAS6	GAS6-AS1	--	chr13_114523423_114524159	chr13	GAS6,GAS6-AS1	--	--
chr14	106139000	106139170	15	0.72022	0.87971	-0.159489	8.60E-08	2.00E-05	3.50E-06	0.000568373	ELK2AP	ELK2AP	ELK2AP	--	--	chr14_106138654_106139261	--	ELK2AP	ELK2AP	cgi7570
chr16	2079558	2079659	9	0.64889	0.8927	-0.243815	8.60E-08	1.30E-06	3.50E-06	7.08E-05	--	--	SLC9A3R2	SLC9A3R2	--	--	--	SLC9A3R2	--	--
chr18	74230478	74230727	20	0.25963	0.46637	-0.206733	8.60E-08	3.80E-06	3.50E-06	0.000161617	--	--	--	--	--	--	--	--	--	--
chr2	27645335	27645539	11	0.76445	0.90867	-0.144212	8.60E-08	7.60E-07	3.50E-06	4.67E-05	--	--	--	--	--	--	--	--	--	--
chr2	42328856	42329089	20	0.37277	0.17023	0.202533	8.60E-08	4.90E-05	3.50E-06	0.001095978	--	--	--	--	--	--	chr2	--	--	--
chr4	62066081	62066133	11	0.24948	0.051545	0.197939	8.60E-08	1.50E-06	3.50E-06	7.84E-05	ADGRL3	ADGRL3	--	--	--	chr4_62065883_62068801	--	--	--	cgi19853
chr19	18300372	18300442	13	0.908	0.77267	0.135333	8.70E-08	0.00012	3.53E-06	0.002005267	--	--	--	--	--	--	--	--	--	--
chr19	3132699	3132871	10	0.63637	0.83413	-0.197767	8.70E-08	1.30E-05	3.53E-06	0.000424103	--	--	--	--	LOC390876	--	--	--	--	--
chr7	36011138	36011185	10	0.1448	0.3027	-0.1579	8.70E-08	4.10E-05	3.53E-06	0.000974534	PPP1R14BP4	--	PPP1R14BP4	--	--	chr7_36010997_36011407	--	PPP1R14BP4	PPP1R14BP4	cgi24219
chr11	61743068	61743262	12	0.78958	0.56025	0.229333	8.80E-08	4.70E-05	3.56E-06	0.001068151	--	--	--	--	--	--	--	--	--	--
chr20	21082216	21082573	24	0.14058	0.27111	-0.130528	8.80E-08	0.00013	3.56E-06	0.002110548	--	--	--	--	--	chr20_21080929_21082824	chr20	--	--	--
chr5	93096774	93096977	12	0.82186	0.94917	-0.127306	8.80E-08	4.80E-07	3.56E-06	3.28E-05	--	--	--	FAM172A	--	--	--	FAM172A	--	--
chr18	44775301	44775561	24	0.29196	0.54603	-0.254069	9.00E-08	5.20E-05	3.64E-06	0.001154359	SKOR2	SKOR2	SKOR2	--	--	chr18_44772992_44775577	--	SKOR2	SKOR2	cgi11769
chr19	4543467	4544051	39	0.70474	0.56544	0.139299	9.20E-08	7.20E-07	3.72E-06	4.47E-05	--	--	SEMA6B	--	--	chr19_4543407_4544578	--	SEMA6B	--	--
chr2	27938535	27938617	19	0.21137	0.025596	0.185772	9.20E-08	5.70E-07	3.72E-06	3.70E-05	LINC01460	LINC01460	LINC01460	--	--	--	--	LINC01460	LINC01460	--
chr3	51741033	51741163	23	0.10638	0.29284	-0.186464	9.20E-08	7.10E-06	3.72E-06	0.000265311	GRM2	GRM2	GRM2	--	--	chr3_51740740_51741413	--	GRM2	GRM2	cgi18566
chr16	1562313	1562699	18	0.96124	0.8513	0.109944	9.30E-08	1.90E-05	3.75E-06	0.000542184	--	--	--	IFT140	TELO2	--	--	IFT140	--	--
chr17	79219634	79220099	37	0.85689	0.7478	0.10909	9.30E-08	5.00E-06	3.75E-06	0.000204809	--	--	SLC38A10	--	--	--	--	SLC38A10	--	--
chr3	182880784	182880839	8	0.28338	0.13471	0.148667	9.30E-08	1.40E-06	3.75E-06	7.56E-05	LAMP3	LAMP3	--	--	--	--	chr3	--	LAMP3	--
chr9	139698834	139698997	14	0.42771	0.622	-0.194286	9.30E-08	0.00011	3.75E-06	0.001885801	--	--	CCDC183-AS1,CCDC183	CCDC183	--	--	--	CCDC183-AS1,CCDC183	--	--
chr1	150579419	150579497	9	0.51919	0.779	-0.259815	9.40E-08	6.00E-05	3.77E-06	0.001308135	--	--	--	--	--	--	--	--	--	--
chr1	225566308	225566367	12	0.91919	0.63944	0.27975	9.40E-08	5.60E-06	3.77E-06	0.00022321	--	--	--	DNAH14	--	--	--	DNAH14	--	--
chr3	70317338	70317551	22	0.79221	0.928	-0.135788	9.40E-08	3.20E-05	3.77E-06	0.000821875	--	--	--	--	--	--	--	--	--	--
chr7	150748387	150748437	9	0.21756	0.0041111	0.213444	9.40E-08	7.10E-08	3.77E-06	6.99E-06	--	--	ASIC3	ASIC3	--	chr7_150747976_150748519	--	ASIC3	--	--
chr7	151078583	151078686	22	0.18556	0.38111	-0.195545	9.40E-08	8.20E-06	3.77E-06	0.000296267	--	--	WDR86	--	--	chr7_151078462_151079536	--	WDR86	--	--
chrX	153238036	153238093	12	0.19006	0.045528	0.144528	9.40E-08	1.00E-06	3.77E-06	5.71E-05	HCFC1,TMEM187	HCFC1	TMEM187	--	--	chrX_153236071_153238480	--	TMEM187	TMEM187	cgi28461
chr10	95326491	95326564	21	0.13589	0.031175	0.104714	9.50E-08	9.60E-06	3.81E-06	0.000337247	FFAR4	--	FFAR4	--	--	chr10_95326229_95327108	--	FFAR4	FFAR4	cgi3074
chr2	220349358	220349459	26	0.13436	0.30568	-0.171321	9.60E-08	9.80E-07	3.84E-06	5.68E-05	--	--	SPEG	--	--	chr2_220348955_220349784	--	SPEG	--	--
chr5	41320690	41320894	18	0.61135	0.79844	-0.187093	9.60E-08	5.80E-06	3.84E-06	0.000228545	--	--	--	PLCXD3	--	--	--	PLCXD3	--	--
chr9	28221018	28221154	18	0.95211	0.78572	0.166389	9.60E-08	9.20E-07	3.84E-06	5.40E-05	--	--	--	LINGO2	--	--	--	LINGO2	--	--
chr8	49619780	49620039	13	0.76685	0.52785	0.239	9.70E-08	1.60E-05	3.88E-06	0.000474204	--	--	--	--	--	--	--	--	--	--
chr17	77764032	77764399	47	0.19474	0.079624	0.161044	9.80E-08	6.70E-06	3.91E-06	0.000251726	--	--	--	--	--	chr17_77763364_77767356	--	--	--	--
chr3	152553656	152553711	15	0.26196	0.11269	0.149267	9.80E-08	1.00E-04	3.91E-06	0.001760974	--	--	P2RY1	--	--	chr3_152552602_152553712	--	P2RY1	--	--
chr6	19691998	19692206	32	0.28685	0.16362	0.123229	9.80E-08	1.70E-05	3.91E-06	0.000493492	--	--	--	--	--	chr6_19691910_19692305	--	--	--	--
chr7	51385085	51385211	17	0.14306	0.27	-0.126941	9.80E-08	4.20E-05	3.91E-06	0.00099488	COBL	COBL	--	--	--	--	chr7	--	--	--
chr1	155161783	155161888	9	0.33693	0.58693	-0.25	1.00E-07	1.80E-05	3.94E-06	0.000515541	--	--	MUC1	MUC1	--	--	chr1	MUC1	--	--
chr11	281389	281442	9	0.12278	0.38133	-0.258556	1.00E-07	2.60E-06	3.94E-06	0.000120289	--	--	NLRP6	--	--	chr11_279072_281700	--	NLRP6	--	--
chr11	72498571	72498706	18	0.37254	0.58478	-0.212241	1.00E-07	0.00066	3.94E-06	0.006413315	--	--	--	STARD10	--	--	--	STARD10	--	--
chr11	726367	726434	8	0.26242	0.080917	0.1815	1.00E-07	6.60E-08	3.94E-06	6.61E-06	--	--	EPS8L2	--	--	chr11_725596_726870	--	EPS8L2	--	--
chr11	8150426	8150597	22	0.85992	0.74983	0.110091	1.00E-07	2.50E-05	3.94E-06	0.000681201	--	--	--	RIC3	--	--	--	RIC3	--	--
chr13	22243642	22243727	16	0.12969	0.25435	-0.124667	1.00E-07	9.80E-06	3.94E-06	0.000340808	FGF9	FGF9	--	--	--	chr13_22243259_22245362	--	--	--	cgi6251
chr13	53420482	53420796	65	0.19968	0.15793	0.1234	1.00E-07	1.70E-05	3.94E-06	0.000493492	--	--	PCDH8	--	--	chr13_53419897_53422872	--	PCDH8	--	cgi6468
chr14	57278758	57278798	10	0.20957	0.47327	-0.2637	1.00E-07	7.20E-05	3.94E-06	0.0014722	OTX2-AS1,OTX2	OTX2-AS1,OTX2	--	--	--	chr14_57278709_57279116	chr14	--	--	--
chr17	79961609	79961709	21	0.58986	0.41922	0.170635	1.00E-07	9.40E-06	3.94E-06	0.000331909	--	--	--	ASPSCR1	--	chr17_79961577_79961857	--	ASPSCR1	--	--
chr19	18681686	18681768	14	0.63448	0.46674	0.167738	1.00E-07	7.20E-05	3.94E-06	0.0014722	UBA52	UBA52	--	--	KXD1	--	chr19	--	--	--
chr21	45323571	45323850	22	0.31517	0.51312	-0.197955	1.00E-07	7.00E-05	3.94E-06	0.001446047	--	--	AGPAT3	AGPAT3	--	--	--	AGPAT3	--	--
chr22	23487869	23487963	12	0.2705	0.076278	0.194222	1.00E-07	2.80E-05	3.94E-06	0.000747548	RAB36	--	--	RAB36	--	chr22_23487368_23487970	--	RAB36	RAB36	cgi17617
chr22	49134560	49134703	14	0.82955	0.62969	0.199857	1.00E-07	2.60E-05	3.94E-06	0.000702599	--	--	--	FAM19A5	--	--	--	FAM19A5	--	--
chr4	6247233	6247373	12	0.40186	0.13386	0.268	1.00E-07	5.60E-06	3.94E-06	0.00022321	--	--	--	--	--	chr4_6247201_6247882	--	--	--	--
chr6	52382851	52383323	29	0.61149	0.43438	0.177115	9.90E-08	0.00012	3.94E-06	0.002005267	--	--	--	TRAM2	--	--	--	TRAM2	--	--
chr7	157420979	157421257	13	0.74	0.50159	0.23841	1.00E-07	2.90E-05	3.94E-06	0.000765699	--	--	--	PTPRN2	--	--	--	PTPRN2	--	--
chr7	4210252	4211000	36	0.81006	0.67295	0.137102	1.00E-07	8.20E-06	3.94E-06	0.000296267	--	--	--	SDK1	--	--	--	SDK1	--	--
chr8	142425384	142425539	20	0.10207	0.22297	-0.1209	1.00E-07	2.10E-06	3.94E-06	0.000104714	--	--	--	--	--	chr8_142425440_142425716	chr8	--	--	--
chr8	145490845	145490881	8	0.438	0.14583	0.292167	1.00E-07	1.30E-05	3.94E-06	0.000424103	--	--	--	--	--	chr8_145490233_145491044	--	--	--	--
chr9	121662930	121663066	22	0.63865	0.78083	-0.142182	9.90E-08	0.00041	3.94E-06	0.004723088	--	--	--	--	--	--	--	--	--	--
chrX	47342540	47342686	15	0.44593	0.65636	-0.210422	1.00E-07	1.00E-04	3.94E-06	0.001760974	LINC01560,ZNF41	ZNF41	LINC01560,ZNF41	--	--	chrX_47341887_47342697	--	LINC01560,ZNF41	LINC01560,ZNF41	cgi27905
chr1	151341498	151341656	14	0.5404	0.72193	-0.181524	1.10E-07	2.20E-06	4.27E-06	0.000107798	--	--	SELENBP1	SELENBP1	--	--	--	SELENBP1	--	--
chr1	202897023	202897145	16	0.89706	0.7209	0.176167	1.10E-07	8.30E-06	4.27E-06	0.000299012	KLHL12	KLHL12	--	KLHL12	--	--	chr1	KLHL12	--	--
chr1	61519534	61519679	33	0.031343	0.15631	-0.12497	1.10E-07	8.80E-07	4.27E-06	5.23E-05	--	--	--	--	--	chr1_61519352_61519971	--	--	--	--
chr1	6561264	6561310	10	0.8327	0.63983	0.192867	1.10E-07	3.90E-05	4.27E-06	0.000937387	--	--	--	PLEKHG5	--	--	--	PLEKHG5	--	--
chr1	68281421	68281687	12	0.57136	0.28956	0.281806	1.10E-07	2.90E-05	4.27E-06	0.000765699	--	--	--	GNG12	--	--	--	GNG12	--	--
chr11	74952242	74952265	9	0.11067	0.0081852	0.102481	1.10E-07	6.10E-07	4.27E-06	3.92E-05	TPBGL	--	TPBGL	--	--	chr11_74951647_74953491	--	TPBGL	TPBGL	cgi4587
chr13	37006840	37007101	13	0.325	0.14749	0.177513	1.10E-07	3.50E-06	4.27E-06	0.000151553	CCNA1	--	CCNA1	CCNA1	--	--	chr13	CCNA1	CCNA1	--
chr14	106032977	106033088	16	0.5574	0.40104	0.156354	1.10E-07	2.00E-04	4.27E-06	0.002881372	--	--	--	--	--	--	chr14	--	--	--
chr17	76180070	76180249	10	0.759	0.4809	0.2781	1.10E-07	0.00013	4.27E-06	0.002110548	--	--	--	TK1	--	--	--	TK1	--	--
chr18	13611980	13612353	35	0.17933	0.31314	-0.13381	1.10E-07	0.00013	4.27E-06	0.002110548	LDLRAD4	--	LDLRAD4	LDLRAD4	MIR4526	--	--	LDLRAD4	LDLRAD4	--
chr18	74717150	74717254	13	0.53592	0.74738	-0.211462	1.10E-07	1.00E-05	4.27E-06	0.000343726	--	--	--	MBP	--	--	--	MBP	--	--
chr18	76122287	76122444	15	0.63784	0.45138	0.186467	1.10E-07	6.60E-06	4.27E-06	0.000249324	--	--	--	--	--	--	chr18	--	--	--
chr19	1393904	1394142	16	0.56933	0.75194	-0.182604	1.10E-07	2.50E-06	4.27E-06	0.00011688	--	--	--	NDUFS7	--	--	chr19	NDUFS7	--	--
chr19	33528505	33528714	25	0.59925	0.77028	-0.171027	1.10E-07	0.00036	4.27E-06	0.004362658	--	--	--	RHPN2	--	--	--	RHPN2	--	--
chr19	41019171	41019228	9	0.56167	0.30126	0.260407	1.10E-07	2.60E-06	4.27E-06	0.000120289	--	--	SPTBN4	--	--	chr19_41018525_41019486	--	SPTBN4	--	--
chr2	67625668	67625757	15	0.87087	0.62793	0.242933	1.10E-07	0.00036	4.27E-06	0.004362658	--	--	--	ETAA1	--	--	chr2	ETAA1	--	--
chr20	44035530	44035686	14	0.037405	0.17471	-0.13731	1.10E-07	3.60E-06	4.27E-06	0.000155342	DBNDD2	DBNDD2	--	DBNDD2,SYS1-DBNDD2	--	chr20_44034458_44035954	--	DBNDD2,SYS1-DBNDD2	DBNDD2	cgi16693
chr22	46895766	46895965	11	0.4653	0.72858	-0.263273	1.10E-07	1.40E-05	4.27E-06	0.000450114	--	--	--	CELSR1	--	--	--	CELSR1	--	--
chr6	107955574	107955639	20	0.32055	0.48898	-0.168433	1.10E-07	2.40E-05	4.27E-06	0.000665323	--	--	SOBP	--	--	chr6_107955163_107956693	--	SOBP	--	--
chr6	158402334	158402489	37	0.11923	0.27142	-0.152198	1.10E-07	6.60E-08	4.27E-06	6.61E-06	SYNJ2	SYNJ2	--	--	--	chr6_158402072_158403444	--	--	SYNJ2	cgi22676
chr7	155241434	155241556	24	0.096806	0.23253	-0.135722	1.10E-07	1.30E-05	4.27E-06	0.000424103	--	--	--	--	--	chr7_155241323_155243757	--	--	--	--
chr8	11421449	11421507	21	0.23494	0.11625	0.118683	1.10E-07	1.20E-06	4.27E-06	6.69E-05	--	--	BLK	--	--	chr8_11421336_11422434	--	BLK	--	--
chr8	86555357	86555527	30	0.77547	0.91411	-0.151	1.10E-07	3.30E-06	4.27E-06	0.000146672	REXO1L8P	--	REXO1L8P	--	--	chr8_86554676_86556497	--	REXO1L8P	REXO1L8P	cgi25828
chrX	47441660	47441854	13	0.051231	0.18405	-0.132821	1.10E-07	2.00E-07	4.27E-06	1.64E-05	TIMP1	TIMP1	TIMP1	SYN1	--	--	--	SYN1,TIMP1	TIMP1	--
chr1	156646450	156646752	23	0.35167	0.2351	0.116565	1.20E-07	3.90E-05	4.60E-06	0.000937387	NES	--	NES	--	--	chr1_156646292_156647260	--	NES	NES	cgi1803
chr10	105452338	105452636	37	0.16501	0.29614	-0.131135	1.20E-07	3.40E-05	4.60E-06	0.000857307	--	--	--	SH3PXD2A	--	chr10_105452338_105453230	--	SH3PXD2A	--	--
chr11	64107733	64108209	26	0.43803	0.59323	-0.155205	1.20E-07	0.00018	4.60E-06	0.002759467	CCDC88B	--	CCDC88B	CCDC88B	MIR7155	--	chr11	CCDC88B	CCDC88B	--
chr12	104609752	104609843	12	0.42183	0.19761	0.224222	1.20E-07	3.10E-07	4.60E-06	2.31E-05	TXNRD1	--	--	TXNRD1	--	chr12_104609397_104610172	--	TXNRD1	TXNRD1	cgi5697
chr12	6473642	6473749	13	0.53277	0.74546	-0.212692	1.20E-07	6.90E-05	4.60E-06	0.001430617	--	--	--	SCNN1A	--	--	chr12	SCNN1A	--	--
chr17	12315366	12315526	12	0.82544	0.65064	0.174806	1.20E-07	5.30E-06	4.60E-06	0.000214274	--	--	--	--	--	--	--	--	--	--
chr18	3499082	3499682	52	0.15003	0.25819	-0.108154	1.20E-07	1.00E-07	4.60E-06	9.10E-06	--	--	DLGAP1	DLGAP1	--	chr18_3498941_3499358	chr18	DLGAP1	--	--
chr18	76398106	76398344	30	0.84393	0.73048	0.128884	1.20E-07	5.80E-05	4.60E-06	0.001274811	--	--	--	--	--	chr18_76397483_76398378	--	--	--	--
chr2	239973935	239974248	19	0.93558	0.78533	0.150246	1.20E-07	0.00013	4.60E-06	0.002110548	--	--	HDAC4	--	--	--	chr2	HDAC4	--	--
chr22	37664408	37664578	10	0.77863	0.57363	0.205	1.20E-07	3.40E-06	4.60E-06	0.000148777	--	--	--	--	--	--	--	--	--	--
chr4	111539442	111539531	14	0.36212	0.48248	-0.120357	1.20E-07	5.60E-06	4.60E-06	0.00022321	--	--	PITX2	--	--	chr4_111539228_111539483	chr4	PITX2	--	--
chr4	8702274	8702586	15	0.46024	0.25922	0.201022	1.20E-07	1.10E-05	4.60E-06	0.000371728	--	--	--	--	--	--	--	--	--	--
chr5	138724719	138725286	21	0.40897	0.62568	-0.216714	1.20E-07	0.00018	4.60E-06	0.002759467	MZB1	--	--	MZB1	--	--	--	MZB1	MZB1	--
chr5	138729784	138729979	41	0.41274	0.30909	0.10365	1.20E-07	0.00011	4.60E-06	0.001885801	--	--	PROB1	--	--	chr5_138727710_138730911	--	PROB1	--	cgi21094
chr5	172661605	172661940	12	0.048667	0.17619	-0.127528	1.20E-07	9.70E-06	4.60E-06	0.000338656	NKX2-5	--	NKX2-5	NKX2-5	--	chr5_172661486_172662228	chr5	NKX2-5	NKX2-5	cgi21401
chr6	14094804	14094938	10	0.77383	0.9127	-0.138867	1.20E-07	2.00E-06	4.60E-06	0.00010086	--	--	--	--	--	--	--	--	--	--
chr7	157122292	157122888	40	0.57569	0.7075	-0.131808	1.20E-07	8.70E-05	4.60E-06	0.00160524	--	--	--	--	--	--	--	--	--	--
chr8	143475555	143475866	18	0.72559	0.87817	-0.152574	1.20E-07	0.00022	4.60E-06	0.003076141	--	--	--	TSNARE1	--	--	--	TSNARE1	--	--
chr9	136350387	136350419	7	0.48543	0.27733	0.208095	1.20E-07	3.50E-06	4.60E-06	0.000151553	--	--	--	--	--	--	--	--	--	--
chr9	136912237	136912826	25	0.89968	0.7126	0.18708	1.20E-07	1.10E-05	4.60E-06	0.000371728	--	--	--	BRD3	--	--	chr9	BRD3	--	--
chr1	204588474	204588795	16	0.44544	0.65315	-0.207708	1.30E-07	5.70E-07	4.94E-06	3.70E-05	--	--	LRRN2	--	--	--	--	LRRN2	--	--
chr1	4221269	4221479	23	0.71339	0.51375	0.199638	1.30E-07	6.30E-05	4.94E-06	0.001351273	--	--	--	--	--	chr1_4221387_4221672	chr1	--	--	--
chr12	25642293	25642451	28	0.86975	0.73701	0.132738	1.30E-07	6.10E-05	4.94E-06	0.001321596	--	--	--	LMNTD1	--	--	--	LMNTD1	--	--
chr13	114524083	114524904	65	0.48665	0.39597	0.299139	1.30E-07	9.60E-06	4.94E-06	0.000337247	--	--	--	GAS6,GAS6-AS1	--	chr13_114523423_114524159	chr13	GAS6,GAS6-AS1	--	--
chr19	5843940	5844109	22	0.84418	0.70586	0.138318	1.30E-07	7.40E-06	4.94E-06	0.000273238	--	--	FUT3	--	--	chr19_5843864_5844373	--	FUT3	--	--
chr2	114641183	114641320	10	0.6448	0.8291	-0.1843	1.30E-07	6.40E-06	4.94E-06	0.000243843	--	--	--	LOC101060091	--	--	--	LOC101060091	--	--
chr2	87017930	87018012	22	0.23373	0.11795	0.115773	1.30E-07	2.60E-05	4.94E-06	0.000702599	--	--	CD8A	--	--	chr2_87015974_87018182	--	CD8A	--	--
chr6	30691721	30692011	15	0.50431	0.2668	0.237511	1.30E-07	1.00E-04	4.94E-06	0.001760974	--	--	TUBB	TUBB	--	--	--	TUBB	--	--
chr8	60032155	60032324	25	0.20911	0.08	0.129107	1.30E-07	5.20E-07	4.94E-06	3.45E-05	TOX	TOX	--	--	--	chr8_60030134_60032356	chr8	--	TOX	cgi25717
chr8	86575442	86575956	34	0.67235	0.866	-0.18398	1.30E-07	2.30E-05	4.94E-06	0.000642182	--	--	--	--	--	--	chr8	--	--	--
chr8	99960752	99960849	18	0.28561	0.15361	0.132	1.30E-07	8.80E-06	4.94E-06	0.000314113	--	--	--	OSR2	--	chr8_99960497_99961438	--	OSR2	--	--
chr9	132168566	132169145	30	0.48333	0.62566	-0.142322	1.30E-07	7.00E-05	4.94E-06	0.001446047	--	--	--	--	--	--	--	--	--	--
chr9	41749252	41749477	15	0.63762	0.45911	0.178511	1.30E-07	6.60E-06	4.94E-06	0.000249324	--	--	--	--	--	chr9_41749098_41749321	chr9	--	--	--
chr9	95821764	95821978	20	0.18685	0.37248	-0.185633	1.30E-07	3.40E-07	4.94E-06	2.47E-05	--	--	--	SUSD3	--	--	chr9	SUSD3	--	--
chr1	165495607	165495736	14	0.91198	0.74793	0.164048	1.40E-07	1.80E-05	5.22E-06	0.000515541	--	--	--	LOC400794	--	--	--	LOC400794	--	--
chr10	125034295	125034464	14	0.18364	0.34286	-0.159214	1.40E-07	4.40E-05	5.22E-06	0.001027383	--	--	--	--	--	--	--	--	--	--
chr10	126356663	126356909	12	0.42056	0.59769	-0.177139	1.40E-07	5.50E-06	5.22E-06	0.000220639	--	--	--	FAM53B	--	--	--	FAM53B	--	--
chr11	13030929	13031014	21	0.053619	0.18037	-0.126746	1.40E-07	1.80E-06	5.22E-06	9.19E-05	RASSF10	RASSF10	RASSF10	--	--	chr11_13030330_13032584	--	RASSF10	RASSF10	cgi3892
chr11	67072522	67072751	9	0.57796	0.87474	-0.296778	1.40E-07	1.70E-05	5.22E-06	0.000493492	--	--	--	SSH3	--	--	chr11	SSH3	--	--
chr11	68672358	68672560	21	0.33414	0.20017	0.133968	1.40E-07	0.00013	5.22E-06	0.002110548	MRPL21	MRPL21	--	IGHMBP2	--	--	chr11	IGHMBP2	--	--
chr13	28498413	28498449	12	0.43997	0.26097	0.179	1.40E-07	1.80E-06	5.22E-06	9.19E-05	--	--	PDX1	--	--	chr13_28498226_28499046	--	PDX1	--	--
chr14	97050796	97050933	9	0.12085	0.35048	-0.22963	1.40E-07	6.00E-05	5.22E-06	0.001308135	--	--	--	--	--	--	--	--	--	--
chr16	2867564	2867683	16	0.63054	0.45542	0.175125	1.40E-07	0.00031	5.22E-06	0.003969481	PRSS21	--	--	PRSS21	--	chr16_2867245_2868002	--	PRSS21	PRSS21	cgi8714
chr16	50791607	50791743	12	0.80081	0.92406	-0.12325	1.40E-07	0.00013	5.22E-06	0.002110548	--	--	--	CYLD	--	--	--	CYLD	--	--
chr16	56669270	56669553	26	0.34673	0.52285	-0.176115	1.40E-07	2.50E-05	5.22E-06	0.000681201	MT1JP	MT1JP	--	--	MT1M	chr16_56669037_56669727	--	--	MT1JP	cgi9310
chr17	3373764	3373825	10	0.84413	0.70773	0.1364	1.40E-07	2.00E-06	5.22E-06	0.00010086	--	--	--	SPATA22	--	--	chr17	SPATA22	--	--
chr18	74818415	74818536	12	0.33206	0.567	-0.234944	1.40E-07	5.80E-06	5.22E-06	0.000228545	--	--	--	MBP	--	--	--	MBP	--	--
chr18	75532602	75532847	10	0.82097	0.58817	0.2328	1.40E-07	7.00E-05	5.22E-06	0.001446047	--	--	--	--	--	--	--	--	--	--
chr19	18240945	18241477	25	0.62247	0.77601	-0.153547	1.40E-07	4.30E-07	5.22E-06	2.98E-05	--	--	MAST3	MAST3	--	--	--	MAST3	--	--
chr2	13066749	13066845	14	0.94424	0.81526	0.128976	1.40E-07	7.30E-05	5.22E-06	0.001483864	--	--	--	--	--	--	--	--	--	--
chr2	5833824	5834110	72	0.20299	0.066593	0.200244	1.40E-07	8.80E-07	5.22E-06	5.23E-05	--	--	SOX11	--	--	chr2_5832041_5834208	chr2	SOX11	--	cgi14674
chr20	25842184	25842270	9	0.32441	0.11867	0.205741	1.40E-07	1.80E-05	5.22E-06	0.000515541	--	--	--	--	--	--	--	--	--	--
chr22	42710259	42710582	35	0.47957	0.34166	0.137914	1.40E-07	6.60E-05	5.22E-06	0.001379455	--	--	--	--	--	--	--	--	--	--
chr5	1875107	1875210	16	0.21042	0.32296	-0.112542	1.40E-07	1.50E-06	5.22E-06	7.84E-05	--	--	--	--	--	chr5_1874907_1879032	--	--	--	--
chr6	117587095	117587277	19	0.19556	0.081368	0.114193	1.40E-07	7.50E-06	5.22E-06	0.000274324	VGLL2	--	--	VGLL2	--	chr6_117586482_117587156	chr6	VGLL2	VGLL2	cgi22488
chr7	4353551	4353734	26	0.85226	0.71744	0.134821	1.40E-07	0.00012	5.22E-06	0.002005267	--	--	--	--	--	--	--	--	--	--
chr7	47092723	47092779	17	0.80306	0.61894	0.184118	1.40E-07	2.20E-05	5.22E-06	0.000618986	--	--	LOC647145	--	--	chr7_47092244_47093076	--	LOC647145	--	--
chr8	119086752	119086868	17	0.76441	0.56547	0.198941	1.40E-07	9.10E-06	5.22E-06	0.000322967	--	--	--	EXT1	--	--	--	EXT1	--	--
chr8	145164543	145164675	17	0.84355	0.678	0.165549	1.40E-07	3.50E-05	5.22E-06	0.000879669	--	--	WDR97	--	--	chr8_145163068_145165467	--	WDR97	--	--
chr8	7431336	7431509	14	0.58505	0.76438	-0.179333	1.40E-07	6.40E-06	5.22E-06	0.000243843	--	--	--	FAM90A22P	--	--	--	FAM90A22P	--	--
chrX	117343572	117343777	16	0.87352	0.71883	0.154687	1.40E-07	3.80E-06	5.22E-06	0.000161617	--	--	--	--	--	--	--	--	--	--
chrX	119149620	119149702	19	0.37547	0.24575	0.129719	1.40E-07	2.80E-05	5.22E-06	0.000747548	RHOXF1P1	RHOXF1P1	--	--	--	chrX_119149185_119149734	--	--	RHOXF1P1	cgi28251
chrX	74144135	74144244	12	0.22489	0.47517	-0.250278	1.40E-07	5.50E-06	5.22E-06	0.000220639	--	--	--	KIAA2022	--	chrX_74143852_74145176	--	KIAA2022	--	--
chrX	9960357	9960513	16	0.70973	0.84221	-0.132479	1.40E-07	1.50E-05	5.22E-06	0.000455198	--	--	--	--	--	chrX_9960205_9960408	chrX	--	--	--
chr10	126840892	126840954	13	0.17644	0.40436	-0.227923	1.50E-07	2.10E-06	5.54E-06	0.000104714	--	--	--	CTBP2	--	chr10_126839791_126841034	--	CTBP2	--	--
chr10	33625905	33626523	43	0.24577	0.11784	0.174639	1.50E-07	1.80E-06	5.54E-06	9.19E-05	--	--	--	--	--	chr10_33623120_33626197	chr10	--	--	cgi2701
chr11	123867242	123867438	22	0.63538	0.80944	-0.174061	1.50E-07	0.00052	5.54E-06	0.005347933	--	--	--	--	--	--	--	--	--	--
chr11	5330787	5330939	23	0.81445	0.69048	0.123971	1.50E-07	4.60E-06	5.54E-06	0.000191195	--	--	--	--	--	--	--	--	--	--
chr13	100737522	100737727	22	0.90529	0.74347	0.161818	1.50E-07	7.40E-06	5.54E-06	0.000273238	--	--	--	--	LOC105370333	--	--	--	--	--
chr14	76863149	76863339	18	0.70846	0.50726	0.201204	1.50E-07	0.00066	5.54E-06	0.006413315	--	--	--	ESRRB	--	--	--	ESRRB	--	--
chr15	32634022	32634437	26	0.63751	0.46335	0.174167	1.50E-07	0.00021	5.54E-06	0.002949582	--	--	--	--	--	--	chr15	--	--	--
chr16	67184051	67184171	34	0.39481	0.26456	0.130255	1.50E-07	0.00058	5.54E-06	0.005739083	--	--	B3GNT9	--	C16orf70	chr16_67183208_67184968	--	B3GNT9	--	cgi9388
chr17	79066807	79067058	10	0.63257	0.8688	-0.236233	1.50E-07	1.80E-06	5.54E-06	9.19E-05	--	--	--	BAIAP2	--	--	--	BAIAP2	--	--
chr18	10811923	10812364	21	0.82298	0.68987	0.133111	1.50E-07	2.10E-05	5.54E-06	0.000593536	--	--	--	PIEZO2	--	--	--	PIEZO2	--	--
chr18	77336973	77337187	14	0.52767	0.27671	0.250952	1.50E-07	0.00017	5.54E-06	0.002633433	--	--	--	--	--	--	chr18	--	--	--
chr19	19652530	19652752	21	0.81929	0.64337	0.175921	1.50E-07	8.50E-05	5.54E-06	0.001604404	--	--	--	CILP2	--	--	chr19	CILP2	--	--
chr20	61886149	61886355	29	0.12468	0.28672	-0.162046	1.50E-07	2.60E-05	5.54E-06	0.000702599	NKAIN4	NKAIN4	FLJ16779	--	--	chr20_61884644_61886387	--	FLJ16779	NKAIN4	cgi16965
chr22	50422538	50422615	10	0.35303	0.5867	-0.233667	1.50E-07	2.30E-05	5.54E-06	0.000642182	--	--	--	--	--	--	chr22	--	--	--
chr5	5025811	5025990	22	0.81912	0.68565	0.13347	1.50E-07	0.00015	5.54E-06	0.002405726	--	--	--	--	--	--	--	--	--	--
chr7	63386245	63386654	27	0.21189	0.10583	0.106062	1.50E-07	2.90E-05	5.54E-06	0.000765699	--	--	--	--	--	chr7_63386608_63386885	chr7	--	--	--
chrX	39949852	39949898	13	0.22705	0.10108	0.125974	1.50E-07	3.00E-04	5.54E-06	0.003900063	--	--	--	BCOR	--	chrX_39949372_39949976	chrX	BCOR	--	--
chr11	64938204	64938668	24	0.72969	0.86175	-0.132056	1.60E-07	0.00034	5.85E-06	0.004191356	--	--	--	SPDYC	--	--	--	SPDYC	--	--
chr11	66839298	66839477	8	0.20688	0.5265	-0.319625	1.60E-07	1.30E-05	5.85E-06	0.000424103	--	--	RHOD	--	--	--	chr11	RHOD	--	--
chr15	41805530	41805758	14	0.4484	0.19767	0.250738	1.60E-07	2.40E-07	5.85E-06	1.90E-05	LTK	--	--	LTK	--	--	chr15	LTK	LTK	--
chr16	22182164	22182270	7	0.79238	0.55062	0.241762	1.60E-07	6.80E-07	5.85E-06	4.31E-05	--	--	--	--	--	--	--	--	--	--
chr16	9896982	9897189	16	0.7214	0.54356	0.177833	1.60E-07	8.50E-05	5.85E-06	0.001604404	--	--	--	GRIN2A	--	--	--	GRIN2A	--	--
chr21	44774161	44774275	14	0.79871	0.63798	0.160738	1.60E-07	1.70E-05	5.85E-06	0.000493492	--	--	--	--	--	--	--	--	--	--
chr3	68133664	68133873	16	0.89225	0.76594	0.126312	1.60E-07	0.00031	5.85E-06	0.003969481	--	--	--	FAM19A1	--	--	--	FAM19A1	--	--
chr4	74033586	74033795	14	0.93571	0.77181	0.163905	1.60E-07	1.10E-05	5.85E-06	0.000371728	--	--	--	ANKRD17	--	--	--	ANKRD17	--	--
chr5	1109744	1110240	19	0.73256	0.89435	-0.161789	1.60E-07	6.10E-05	5.85E-06	0.001321596	--	--	--	SLC12A7	--	--	chr5	SLC12A7	--	--
chr5	32445425	32445557	14	0.89986	0.67731	0.222548	1.60E-07	1.10E-05	5.85E-06	0.000371728	ZFR	ZFR	--	--	--	--	chr5	--	--	--
chr7	150729	150928	15	0.60771	0.75984	-0.152133	1.60E-07	4.20E-05	5.85E-06	0.00099488	LOC102723672	LOC102723672	--	LOC100507642	--	--	chr7	LOC100507642	--	--
chr7	153801087	153801248	8	0.66163	0.35154	0.310083	1.60E-07	1.30E-05	5.85E-06	0.000424103	--	--	--	DPP6	--	--	--	DPP6	--	--
chr7	25892087	25892137	14	0.066881	0.18652	-0.119643	1.60E-07	6.40E-06	5.85E-06	0.000243843	--	--	--	--	--	chr7_25891956_25892615	--	--	--	--
chr7	67593768	67594045	11	0.42818	0.71833	-0.290152	1.60E-07	3.70E-07	5.85E-06	2.64E-05	--	--	--	--	--	--	--	--	--	--
chr8	48649367	48649476	7	0.16862	0.0043333	0.164286	1.60E-07	1.20E-07	5.85E-06	1.06E-05	--	--	--	--	SPIDR,CEBPD	--	chr8	--	--	--
chr9	79631291	79631392	19	0.27619	0.11411	0.162088	1.60E-07	8.70E-05	5.85E-06	0.00160524	--	--	--	--	--	chr9_79630968_79631749	chr9	--	--	--
chr1	244236689	244237229	26	0.74885	0.86771	-0.118859	1.70E-07	6.20E-06	6.15E-06	0.000239451	--	--	--	--	--	--	--	--	--	--
chr10	11912126	11912213	16	0.59873	0.7594	-0.160667	1.70E-07	1.60E-05	6.15E-06	0.000474204	--	--	PROSER2	PROSER2-AS1	--	chr10_11911554_11912432	--	PROSER2,PROSER2-AS1	--	--
chr12	131899146	131899337	16	0.54615	0.39998	0.146167	1.70E-07	1.60E-05	6.15E-06	0.000474204	--	--	--	--	--	--	--	--	--	--
chr12	18373265	18373400	10	0.7475	0.92203	-0.174533	1.70E-07	1.00E-06	6.15E-06	5.71E-05	--	--	--	--	--	--	--	--	--	--
chr12	63187225	63187294	10	0.31297	0.54307	-0.2301	1.70E-07	4.10E-05	6.15E-06	0.000974534	--	--	--	PPM1H	--	--	--	PPM1H	--	--
chr14	106165206	106165900	40	0.64094	0.53944	0.1015	1.70E-07	0.00017	6.15E-06	0.002633433	--	--	--	--	--	--	chr14	--	--	--
chr15	20353393	20353456	13	0.91179	0.79574	0.116051	1.70E-07	1.50E-05	6.15E-06	0.000455198	--	--	--	--	--	--	--	--	--	--
chr15	74032929	74033196	10	0.59023	0.8869	-0.296667	1.70E-07	3.60E-06	6.15E-06	0.000155342	--	--	C15orf59	C15orf59	--	--	--	C15orf59	--	--
chr16	1213172	1213328	13	0.72818	0.43108	0.297103	1.70E-07	7.70E-05	6.15E-06	0.001544969	--	--	--	CACNA1H	--	--	--	CACNA1H	--	--
chr19	38886519	38886621	25	0.26205	0.40611	-0.144053	1.70E-07	0.00016	6.15E-06	0.002547056	--	--	SPRED3	--	--	chr19_38886109_38886615	chr19	SPRED3	--	--
chr21	43372921	43373155	21	0.44294	0.63881	-0.195873	1.70E-07	2.10E-05	6.15E-06	0.000593536	--	--	--	C2CD2	--	chr21_43373135_43374062	chr21	C2CD2	--	cgi17250
chr5	115697270	115697398	14	0.49583	0.702	-0.206167	1.70E-07	0.00011	6.15E-06	0.001885801	--	--	--	--	--	chr5_115697134_115697589	--	--	--	--
chr5	140810502	140810587	24	0.38061	0.49528	-0.114667	1.70E-07	4.50E-05	6.15E-06	0.001041347	PCDHGA12	--	PCDHGA12	PCDHGB5,PCDHGA10,PCDHGB4,PCDHGB1,PCDHGB2,PCDHGA2,PCDHGA9,PCDHGA8,PCDHGB3,PCDHGA11,PCDHGA6,PCDHGB6,PCDHGA5,PCDHGA1,PCDHGA4,PCDHGB7,PCDHGA3,PCDHGA7	--	chr5_140810494_140812617	--	PCDHGB5,PCDHGA10,PCDHGB4,PCDHGB1,PCDHGA12,PCDHGB2,PCDHGA2,PCDHGA9,PCDHGA8,PCDHGB3,PCDHGA11,PCDHGA6,PCDHGB6,PCDHGA5,PCDHGA1,PCDHGA4,PCDHGB7,PCDHGA3,PCDHGA7	PCDHGA12	--
chr5	43018253	43018341	18	0.33898	0.214	0.124981	1.70E-07	3.10E-05	6.15E-06	0.000809228	--	--	LOC648987	LOC648987	--	chr5_43017968_43018668	--	LOC648987	--	--
chr7	1164708	1164842	11	0.71215	0.41103	0.301121	1.70E-07	4.50E-05	6.15E-06	0.001041347	--	--	--	C7orf50	--	--	--	C7orf50	--	--
chr7	1308397	1308501	10	0.45517	0.65817	-0.203	1.70E-07	3.60E-05	6.15E-06	0.000885475	--	--	--	--	--	--	--	--	--	--
chr7	30479235	30479342	11	0.66888	0.89915	-0.230273	1.70E-07	2.60E-06	6.15E-06	0.000120289	--	--	--	NOD1	--	--	--	NOD1	--	--
chrX	51486789	51486971	45	0.27525	0.1672	0.108052	1.70E-07	4.80E-05	6.15E-06	0.00107671	GSPT2	--	GSPT2	--	--	chrX_51486414_51487010	--	GSPT2	GSPT2	cgi27990
chr12	133179968	133180127	26	0.57445	0.37686	0.19759	1.80E-07	0.00096	6.43E-06	0.007735234	--	--	LRCOL1	LRCOL1	--	chr12_133179886_133180351	chr12	LRCOL1	--	--
chr17	73084202	73084385	22	0.092288	0.23415	-0.141864	1.80E-07	4.60E-07	6.43E-06	3.16E-05	SLC16A5	--	--	SLC16A5	--	chr17_73083866_73084495	--	SLC16A5	SLC16A5	cgi11100
chr18	12375893	12375940	7	0.90114	0.61067	0.290476	1.80E-07	3.30E-06	6.43E-06	0.000146672	--	--	--	AFG3L2	--	--	chr18	AFG3L2	--	--
chr19	15344363	15344470	13	0.49759	0.65418	-0.15659	1.80E-07	0.00012	6.43E-06	0.002005267	EPHX3	EPHX3	--	--	--	chr19_15344091_15344419	chr19	--	--	cgi13140
chr19	16413600	16413775	22	0.774	0.90895	-0.134955	1.80E-07	3.80E-05	6.43E-06	0.000917608	--	--	--	--	--	--	--	--	--	--
chr19	40730397	40730587	23	0.71548	0.50493	0.210551	1.80E-07	6.30E-05	6.43E-06	0.001351273	--	--	CNTD2	CNTD2	--	chr19_40730385_40730712	chr19	CNTD2	--	--
chr19	49440795	49440866	17	0.90059	0.69355	0.207039	1.80E-07	2.40E-06	6.43E-06	0.000113657	--	--	--	DHDH	--	--	--	DHDH	--	--
chr19	55476606	55476717	12	0.83056	0.52356	0.307	1.80E-07	1.70E-05	6.43E-06	0.000493492	NLRP2	NLRP2	NLRP2	--	--	--	--	NLRP2	NLRP2	--
chr19	681420	681489	8	0.39092	0.69704	-0.306125	1.80E-07	1.30E-05	6.43E-06	0.000424103	--	--	FSTL3	--	--	chr19_681345_681576	chr19	FSTL3	--	--
chr2	44497561	44497731	22	0.84824	0.62073	0.227515	1.80E-07	3.60E-05	6.43E-06	0.000885475	RPL12P19	RPL12P19	RPL12P19	--	--	--	--	RPL12P19	RPL12P19	--
chr3	113417887	113418004	14	0.30376	0.15095	0.15281	1.80E-07	2.80E-05	6.43E-06	0.000747548	--	--	--	--	--	--	--	--	--	--
chr3	192738895	192739192	22	0.87136	0.72815	0.143212	1.80E-07	0.00054	6.43E-06	0.00547752	--	--	--	--	--	--	--	--	--	--
chr5	140807378	140807490	30	0.65649	0.77402	-0.117533	1.80E-07	4.00E-05	6.43E-06	0.000956983	--	--	PCDHGB8P	PCDHGB5,PCDHGA10,PCDHGB4,PCDHGB1,PCDHGB2,PCDHGA2,PCDHGA9,PCDHGA8,PCDHGB3,PCDHGA11,PCDHGA6,PCDHGB6,PCDHGA5,PCDHGA1,PCDHGA4,PCDHGB7,PCDHGA3,PCDHGA7	--	chr5_140807339_140807788	--	PCDHGB5,PCDHGA10,PCDHGB4,PCDHGB1,PCDHGB2,PCDHGA2,PCDHGA9,PCDHGA8,PCDHGB3,PCDHGA11,PCDHGA6,PCDHGB6,PCDHGA5,PCDHGA1,PCDHGB8P,PCDHGA4,PCDHGB7,PCDHGA3,PCDHGA7	--	--
chr5	1850410	1850799	29	0.68239	0.53163	0.150759	1.80E-07	9.10E-05	6.43E-06	0.001645356	--	--	--	--	--	--	chr5	--	--	--
chr5	87774616	87774820	20	0.72413	0.85642	-0.132283	1.80E-07	0.00062	6.43E-06	0.006059667	--	--	--	--	--	--	--	--	--	--
chr6	139634369	139634505	12	0.80122	0.92292	-0.121694	1.80E-07	7.30E-05	6.43E-06	0.001483864	--	--	--	--	--	--	--	--	--	--
chr6	70311161	70311202	9	0.30667	0.16756	0.139111	1.80E-07	5.30E-05	6.43E-06	0.001174881	--	--	--	--	--	--	--	--	--	--
chr8	144798578	144798643	15	0.15184	0.050911	0.100933	1.80E-07	6.70E-06	6.43E-06	0.000251726	MAPK15	--	MAPK15	MAPK15	--	chr8_144798487_144799038	--	MAPK15	MAPK15	cgi26155
chr9	79635518	79635745	12	0.23769	0.073778	0.163917	1.80E-07	5.60E-06	6.43E-06	0.00022321	--	--	FOXB2	--	--	chr9_79633326_79636030	--	FOXB2	--	cgi26667
chrX	119694720	119695228	46	0.36646	0.26156	0.104899	1.80E-07	0.00035	6.43E-06	0.004265582	CUL4B	CUL4B	CUL4B	CUL4B	--	chrX_119694943_119695228	chrX	CUL4B	CUL4B	cgi28259
chrX	14018436	14018512	9	0.94767	0.78733	0.160333	1.80E-07	2.60E-06	6.43E-06	0.000120289	--	--	--	--	--	--	--	--	--	--
chrX	24483603	24483799	24	0.42772	0.30308	0.124639	1.80E-07	3.70E-05	6.43E-06	0.000900807	PDK3	--	PDK3	PDK3	--	chrX_24483016_24483947	--	PDK3	PDK3	cgi27804
chr1	241298642	241298684	10	0.7024	0.5308	0.1716	1.90E-07	0.00012	6.74E-06	0.002005267	--	--	--	RGS7	--	--	--	RGS7	--	--
chr10	13933835	13934020	34	0.055637	0.16614	-0.1105	1.90E-07	1.40E-06	6.74E-06	7.56E-05	--	--	--	FRMD4A	--	chr10_13933482_13934184	--	FRMD4A	--	--
chr10	77156016	77156117	28	0.38524	0.54751	-0.162274	1.90E-07	0.00046	6.74E-06	0.004829922	--	--	--	ZNF503	ZNF503	chr10_77155128_77169600	--	ZNF503	--	cgi2974
chr14	91818645	91818779	16	0.73335	0.52771	0.205646	1.90E-07	6.00E-05	6.74E-06	0.001308135	--	--	--	CCDC88C	--	--	--	CCDC88C	--	--
chr2	10150172	10150512	10	0.69383	0.33413	0.3597	1.90E-07	4.10E-05	6.74E-06	0.000974534	--	--	--	--	--	--	--	--	--	--
chr2	131450303	131450455	20	0.1764	0.31295	-0.13655	1.90E-07	0.00011	6.74E-06	0.001885801	--	--	--	KLF2P3	--	chr2_131450173_131450516	chr2	KLF2P3	--	--
chr20	22563819	22564211	36	0.32995	0.20673	0.123222	1.90E-07	0.00072	6.74E-06	0.006843412	--	--	--	FOXA2	--	chr20_22562736_22566104	--	FOXA2	--	cgi16469
chr22	24552355	24552555	43	0.016504	0.10217	-0.101644	1.90E-07	8.80E-07	6.74E-06	5.23E-05	--	--	--	CABIN1	--	chr22_24551813_24552696	--	CABIN1	--	--
chr3	147137069	147137183	20	0.13387	0.23828	-0.104417	1.90E-07	3.20E-05	6.74E-06	0.000821875	LOC440982	LOC440982	--	--	--	chr3_147136903_147137328	chr3	--	--	--
chr6	151771052	151771262	10	0.58723	0.8277	-0.240467	1.90E-07	1.30E-05	6.74E-06	0.000424103	--	--	--	RMND1	--	--	chr6	RMND1	--	--
chr7	150147855	150148190	27	0.28002	0.50819	-0.22816	1.90E-07	1.10E-05	6.74E-06	0.000371728	GIMAP8	--	GIMAP8	--	--	--	--	GIMAP8	GIMAP8	--
chr7	157696501	157696692	18	0.59891	0.38343	0.215481	1.90E-07	0.00032	6.74E-06	0.004074038	--	--	--	PTPRN2	--	--	chr7	PTPRN2	--	--
chr10	126136211	126136256	15	0.21009	0.068689	0.1414	2.00E-07	5.10E-07	7.02E-06	3.42E-05	--	--	NKX1-2	--	--	chr10_126135809_126138896	--	NKX1-2	--	cgi3387
chr10	134096334	134096651	13	0.73141	0.50449	0.226923	2.00E-07	6.50E-08	7.02E-06	6.56E-06	--	--	--	STK32C	--	--	chr10	STK32C	--	--
chr11	2291009	2291714	74	0.17291	0.09241	0.106899	2.00E-07	6.30E-05	7.02E-06	0.001351273	ASCL2	--	ASCL2	--	--	chr11_2290104_2292932	--	ASCL2	ASCL2	cgi3775
chr11	44541682	44541844	17	0.57984	0.32422	0.255627	2.00E-07	7.20E-07	7.02E-06	4.47E-05	--	--	--	--	--	chr11_44541537_44541956	--	--	--	--
chr11	66496200	66496344	20	0.31105	0.16758	0.143467	2.00E-07	0.00044	7.02E-06	0.004756467	--	--	--	--	--	chr11_66494937_66496387	--	--	--	--
chr14	87899858	87900062	16	0.60058	0.76981	-0.169229	2.00E-07	0.00014	7.02E-06	0.002259917	--	--	--	--	--	--	--	--	--	--
chr16	1254234	1254253	9	0.88159	0.67519	0.206407	2.00E-07	9.70E-06	7.02E-06	0.000338656	--	--	CACNA1H	--	--	chr16_1254108_1254375	chr16	CACNA1H	--	--
chr17	75789552	75790044	28	0.87819	0.77744	0.10075	2.00E-07	0.00019	7.02E-06	0.002815586	--	--	--	--	--	--	chr17	--	--	--
chr2	119593082	119593124	8	0.076708	0.279	-0.202292	2.00E-07	6.30E-08	7.02E-06	6.40E-06	--	--	--	--	--	chr2_119592602_119593845	--	--	--	--
chr2	239860233	239860712	26	0.61679	0.45244	0.164359	2.00E-07	3.50E-05	7.02E-06	0.000879669	--	--	--	--	--	--	--	--	--	--
chr20	1783898	1784050	42	0.096762	0.20379	-0.107032	2.00E-07	2.90E-06	7.02E-06	0.000132201	--	--	--	--	--	chr20_1783824_1784552	--	--	--	--
chr20	60224696	60224719	9	0.71256	0.46844	0.244111	2.00E-07	2.40E-06	7.02E-06	0.000113657	--	--	--	CDH4	--	--	--	CDH4	--	--
chr3	128764603	128764649	8	0.40767	0.03925	0.368417	2.00E-07	3.20E-06	7.02E-06	0.000143665	--	--	--	--	--	chr3_128764540_128766055	--	--	--	--
chr3	13305334	13305491	16	0.50644	0.69923	-0.192792	2.00E-07	0.00021	7.02E-06	0.002949582	--	--	--	--	--	--	--	--	--	--
chr3	68980946	68981310	39	0.13062	0.24995	-0.147346	2.00E-07	3.30E-05	7.02E-06	0.000841649	FAM19A4	--	--	FAM19A4	--	chr3_68980783_68982035	--	FAM19A4	FAM19A4	cgi18673
chr6	144329300	144329383	25	0.40055	0.58873	-0.188187	2.00E-07	7.40E-09	7.02E-06	1.13E-06	HYMAI,PLAGL1	--	HYMAI,PLAGL1	PLAGL1	--	chr6_144328916_144329847	--	HYMAI,PLAGL1	HYMAI,PLAGL1	cgi22596
chr8	86804036	86804326	28	0.67456	0.8474	-0.1658	2.00E-07	2.40E-06	7.02E-06	0.000113657	--	--	--	--	--	chr8_86802276_86804103	chr8	--	--	--
chr9	97855960	97856091	11	0.37867	0.6847	-0.30603	2.00E-07	1.50E-05	7.02E-06	0.000455198	--	--	--	--	--	--	--	--	--	--
chrX	101771380	101771447	15	0.37731	0.17129	0.206022	2.00E-07	3.30E-06	7.02E-06	0.000146672	TMSB15A	--	--	TMSB15A	--	chrX_101771337_101771673	--	TMSB15A	TMSB15A	cgi28157
chrX	137793215	137793288	8	0.33429	0.55458	-0.220292	2.00E-07	3.20E-06	7.02E-06	0.000143665	FGF13-AS1	FGF13-AS1	FGF13	FGF13	--	chrX_137793095_137794010	--	FGF13	--	cgi28363
chr1	147790503	147790827	18	0.41811	0.57846	-0.160352	2.10E-07	0.00021	7.30E-06	0.002949582	--	--	--	--	--	--	chr1	--	--	--
chr1	38227310	38227344	13	0.47487	0.68959	-0.214718	2.10E-07	4.40E-05	7.30E-06	0.001027383	--	--	EPHA10	--	--	chr1_38227079_38227741	--	EPHA10	--	--
chr11	69461157	69461309	21	0.59084	0.78484	-0.194	2.10E-07	0.00069	7.30E-06	0.006599631	--	--	--	CCND1	--	chr11_69461060_69461378	--	CCND1	--	--
chr12	25783662	25783896	13	0.87156	0.69833	0.173231	2.10E-07	1.80E-05	7.30E-06	0.000515541	--	--	--	LMNTD1	--	--	--	LMNTD1	--	--
chr16	1157157	1157412	32	0.58777	0.40544	0.182333	2.10E-07	0.00047	7.30E-06	0.004905102	--	--	--	--	--	--	chr16	--	--	--
chr16	4164934	4165356	32	0.63028	0.7819	-0.151615	2.10E-07	7.10E-05	7.30E-06	0.001461364	--	--	ADCY9	--	--	chr16_4164808_4166258	chr16	ADCY9	--	cgi8783
chr17	41985000	41985209	18	0.061741	0.16802	-0.106278	2.10E-07	1.70E-08	7.30E-06	2.22E-06	MPP2	--	MPP2	MPP2	--	chr17_41984148_41985012	chr17	MPP2	MPP2	--
chr17	45925674	45925786	22	0.65758	0.48448	0.173091	2.10E-07	2.10E-05	7.30E-06	0.000593536	--	--	SP6	--	--	chr17_45924598_45925807	--	SP6	--	--
chr17	8907310	8907385	15	0.21011	0.059156	0.150956	2.10E-07	1.00E-07	7.30E-06	9.10E-06	--	--	--	--	--	chr17_8906236_8908080	--	--	--	--
chr19	18119238	18119304	13	0.27831	0.13369	0.144615	2.10E-07	3.40E-08	7.30E-06	3.82E-06	ARRDC2	--	ARRDC2	ARRDC2	--	chr19_18118741_18119553	chr19	ARRDC2	ARRDC2	cgi13263
chr19	18368563	18368724	30	0.87122	0.75558	0.115644	2.10E-07	1.70E-05	7.30E-06	0.000493492	--	--	KIAA1683	--	--	chr19_18368482_18368911	--	KIAA1683	--	--
chr2	239072808	239072943	23	0.26409	0.12103	0.143058	2.10E-07	7.20E-05	7.30E-06	0.0014722	--	--	ERFE	ERFE	--	chr2_239072191_239073109	--	ERFE	--	--
chr20	61585726	61585814	7	0.20095	0.45952	-0.258571	2.10E-07	7.30E-06	7.30E-06	0.000270993	--	--	--	SLC17A9	--	--	chr20	SLC17A9	--	--
chr3	156533851	156533943	18	0.65046	0.43763	0.212833	2.10E-07	1.10E-07	7.30E-06	9.81E-06	--	--	--	LINC00886	--	chr3_156533839_156535131	--	LINC00886	--	cgi19076
chr4	6660522	6660695	45	0.087941	0.19711	-0.10917	2.10E-07	3.60E-07	7.30E-06	2.58E-05	--	--	--	--	--	chr4_6660372_6660817	chr4	--	--	--
chr9	17906676	17906716	11	0.23694	0.026364	0.210576	2.10E-07	1.50E-05	7.30E-06	0.000455198	--	--	--	--	--	chr9_17906419_17907488	--	--	--	--
chrX	40016064	40016172	23	0.58294	0.69906	-0.116116	2.10E-07	4.20E-07	7.30E-06	2.93E-05	--	--	--	BCOR	--	chrX_40010919_40016203	chrX	BCOR	--	--
chr1	1099211	1099389	21	0.60508	0.39954	0.20554	2.20E-07	5.80E-06	7.60E-06	0.000228545	--	--	--	--	--	chr1_1098043_1100584	--	--	--	--
chr17	46806763	46806968	19	0.27895	0.16321	0.115737	2.20E-07	6.00E-05	7.60E-06	0.001308135	HOXB13	HOXB13	--	--	--	--	chr17	--	--	--
chr17	62972534	62972675	19	0.56665	0.73877	-0.172123	2.20E-07	0.00048	7.60E-06	0.004992707	AMZ2P1	AMZ2P1	--	--	--	--	chr17	--	--	--
chr19	54466378	54466537	29	0.29863	0.17362	0.125011	2.20E-07	5.00E-05	7.60E-06	0.001116739	CACNG8	--	CACNG8	--	--	chr19_54466357_54466725	--	CACNG8	CACNG8	cgi14363
chr22	50053790	50053832	12	0.69564	0.88033	-0.184694	2.20E-07	0.00021	7.60E-06	0.002949582	--	--	--	--	--	--	--	--	--	--
chr3	53529512	53529637	22	0.011742	0.13909	-0.127348	2.20E-07	3.60E-06	7.60E-06	0.000155342	CACNA1D	--	--	CACNA1D	--	chr3_53527927_53530106	--	CACNA1D	CACNA1D	cgi18602
chr4	3475067	3475186	18	0.75874	0.86826	-0.109519	2.20E-07	4.40E-05	7.60E-06	0.001027383	--	--	DOK7	DOK7	--	chr4_3475058_3475360	--	DOK7	--	--
chr5	140475999	140476046	13	0.71656	0.50626	0.210308	2.20E-07	0.00019	7.60E-06	0.002815586	--	--	PCDHB2	--	--	chr5_140475599_140476607	--	PCDHB2	--	--
chr6	6901464	6901696	15	0.83442	0.94738	-0.112956	2.20E-07	1.00E-04	7.60E-06	0.001760974	--	--	--	--	--	--	--	--	--	--
chrX	49012655	49012836	26	0.36201	0.19763	0.164385	2.20E-07	3.60E-05	7.60E-06	0.000885475	--	--	--	--	--	chrX_49012655_49012977	chrX	--	--	--
chr1	102462632	102462683	13	0.21862	0.072795	0.145821	2.30E-07	3.80E-07	7.90E-06	2.70E-05	OLFM3	--	OLFM3	--	--	--	--	OLFM3	OLFM3	--
chr11	26371316	26371391	8	0.64988	0.86237	-0.2125	2.30E-07	1.50E-06	7.90E-06	7.84E-05	--	--	--	ANO3	--	--	--	ANO3	--	--
chr16	58018566	58018681	26	0.20647	0.37188	-0.16541	2.30E-07	0.00024	7.90E-06	0.003291398	--	--	TEPP	--	--	chr16_58018400_58019471	chr16	TEPP	--	--
chr17	38935920	38936016	23	0.30062	0.42475	-0.12413	2.30E-07	0.00012	7.90E-06	0.002005267	--	--	KRT27	KRT27	--	chr17_38935799_38936093	--	KRT27	--	--
chr2	45176479	45176536	13	0.51626	0.77703	-0.260769	2.30E-07	0.00011	7.90E-06	0.001885801	--	--	--	--	--	--	chr2	--	--	--
chr5	140787707	140787752	7	0.17681	0.30714	-0.130333	2.30E-07	6.70E-07	7.90E-06	4.25E-05	PCDHGB6	PCDHGB6	--	PCDHGB5,PCDHGB4,PCDHGB1,PCDHGB2,PCDHGA2,PCDHGA9,PCDHGA8,PCDHGB3,PCDHGA6,PCDHGA5,PCDHGA1,PCDHGA4,PCDHGA3,PCDHGA7	--	chr5_140787447_140788044	chr5	PCDHGB5,PCDHGB4,PCDHGB1,PCDHGB2,PCDHGA2,PCDHGA9,PCDHGA8,PCDHGB3,PCDHGA6,PCDHGA5,PCDHGA1,PCDHGA4,PCDHGA3,PCDHGA7	PCDHGB6	cgi21207
chr5	1949017	1949180	26	0.44053	0.31162	0.12891	2.30E-07	9.30E-05	7.90E-06	0.001666016	--	--	--	--	--	chr5_1948994_1949227	chr5	--	--	--
chr5	510034	510471	27	0.46796	0.31084	0.157123	2.30E-07	0.00046	7.90E-06	0.004829922	--	--	--	SLC9A3	--	--	chr5	SLC9A3	--	--
chr6	29660591	29660647	8	0.971	0.821	0.15	2.30E-07	1.50E-06	7.90E-06	7.84E-05	--	--	--	--	--	--	--	--	--	--
chr7	907786	907949	25	0.61945	0.76935	-0.149893	2.30E-07	4.20E-05	7.90E-06	0.00099488	--	--	--	SUN1	--	--	chr7	SUN1	--	--
chr8	145028323	145028403	11	0.23227	0.42003	-0.187758	2.30E-07	7.60E-05	7.90E-06	0.001531329	PLEC	PLEC	--	PLEC	--	chr8_145027911_145028352	chr8	PLEC	PLEC	cgi26191
chr1	171810602	171810678	28	0.22646	0.3282	-0.101738	2.40E-07	0.00027	8.22E-06	0.003595759	DNM3	DNM3	DNM3	--	--	chr1_171810467_171811325	--	DNM3	DNM3	cgi1928
chr1	3460392	3460508	13	0.75421	0.53395	0.220256	2.40E-07	0.00011	8.22E-06	0.001885801	--	--	--	MEGF6	--	--	chr1	MEGF6	--	--
chr10	43698100	43698171	14	0.2056	0.41705	-0.211452	2.40E-07	4.60E-05	8.22E-06	0.001052347	--	--	--	RASGEF1A	--	chr10_43697777_43698177	--	RASGEF1A	--	--
chr17	76968813	76969759	47	0.71439	0.81792	-0.103532	2.40E-07	3.50E-06	8.22E-06	0.000151553	--	--	LGALS3BP	LGALS3BP	--	--	--	LGALS3BP	--	--
chr4	164471293	164471383	14	0.097238	0.20002	-0.102786	2.40E-07	1.30E-05	8.22E-06	0.000424103	--	--	--	1-Mar	--	--	--	1-Mar	--	--
chr1	44463543	44463662	10	0.6402	0.87317	-0.232967	2.50E-07	7.00E-05	8.50E-06	0.001446047	--	--	SLC6A9	SLC6A9	CCDC24	--	--	SLC6A9	--	--
chr11	68894715	68895130	26	0.84622	0.68149	0.164731	2.50E-07	0.00068	8.50E-06	0.006515008	--	--	--	--	--	--	--	--	--	--
chr12	27165658	27165856	17	0.90596	0.75396	0.152	2.50E-07	2.30E-05	8.50E-06	0.000642182	--	--	--	TM7SF3	--	--	chr12	TM7SF3	--	--
chr12	62465966	62466236	28	0.75324	0.86233	-0.109095	2.50E-07	1.20E-05	8.50E-06	0.000400946	--	--	--	FAM19A2	--	--	--	FAM19A2	--	--
chr15	96985176	96985429	15	0.51609	0.6762	-0.160111	2.50E-07	0.00013	8.50E-06	0.002110548	PGAM1P12	--	PGAM1P12	--	--	--	--	PGAM1P12	PGAM1P12	--
chr16	30189366	30189616	22	0.83208	0.69953	0.132545	2.50E-07	1.80E-05	8.50E-06	0.000515541	--	--	--	--	--	--	--	--	--	--
chr16	32096331	32096355	8	0.17742	0.35896	-0.181542	2.50E-07	1.30E-05	8.50E-06	0.000424103	--	--	--	--	--	chr16_32095662_32097333	--	--	--	--
chr17	15689779	15689886	32	0.22583	0.097312	0.128521	2.50E-07	2.90E-08	8.50E-06	3.39E-06	MEIS3P1	MEIS3P1	--	IL6STP1	--	chr17_15689697_15690227	--	IL6STP1	MEIS3P1	cgi10200
chr18	75884359	75884597	20	0.62208	0.46207	0.160017	2.50E-07	1.60E-05	8.50E-06	0.000474204	--	--	--	--	--	--	chr18	--	--	--
chr19	58951894	58952029	12	0.10147	0.32214	-0.220667	2.50E-07	5.70E-06	8.50E-06	0.000226037	ZNF132	ZNF132	--	--	--	chr19_58951214_58952250	--	--	ZNF132	cgi14567
chr21	44830825	44830999	33	0.65756	0.7753	-0.117747	2.50E-07	2.30E-06	8.50E-06	0.000110521	--	--	--	--	--	chr21_44830845_44831152	chr21	--	--	--
chr3	13590804	13590856	23	0.25301	0.11275	0.140261	2.50E-07	4.80E-06	8.50E-06	0.000198183	FBLN2	--	--	FBLN2	--	chr3_13590414_13591008	--	FBLN2	FBLN2	cgi18259
chr3	50314086	50314128	8	0.86896	0.5415	0.327458	2.50E-07	1.50E-06	8.50E-06	7.84E-05	--	--	SEMA3B	--	--	chr3_50312687_50314419	--	SEMA3B	--	--
chr5	140621232	140621511	22	0.39415	0.55679	-0.162636	2.50E-07	7.50E-05	8.50E-06	0.001517079	--	--	PCDHB19P	--	--	chr5_140620864_140621698	--	PCDHB19P	--	--
chr1	144300969	144301180	13	0.27792	0.48082	-0.202897	2.60E-07	1.00E-05	8.78E-06	0.000343726	TRNAN13	TRNAN13	--	--	--	chr1_144300893_144301482	--	--	TRNAN13	cgi1519
chr1	913511	913610	11	0.56312	0.36676	0.196364	2.60E-07	1.40E-05	8.78E-06	0.000450114	--	--	--	PERM1	--	--	chr1	PERM1	--	--
chr17	77020276	77021038	51	0.046902	0.20892	-0.16202	2.60E-07	1.30E-06	8.78E-06	7.08E-05	C1QTNF1	C1QTNF1	C1QTNF1	C1QTNF1,C1QTNF1-AS1	--	chr17_77020023_77020868	chr17	C1QTNF1,C1QTNF1-AS1	C1QTNF1	cgi11214
chr2	1604476	1604850	15	0.40993	0.23724	0.172689	2.60E-07	1.10E-05	8.78E-06	0.000371728	--	--	--	--	--	--	--	--	--	--
chr2	63281577	63281845	18	0.44631	0.65219	-0.20587	2.60E-07	3.70E-06	8.78E-06	0.000158448	--	--	--	OTX1	--	--	chr2	OTX1	--	--
chr22	46850143	46850397	16	0.70131	0.87177	-0.170458	2.60E-07	1.60E-05	8.78E-06	0.000474204	--	--	--	CELSR1	--	--	--	CELSR1	--	--
chr22	49042915	49043023	14	0.54024	0.76405	-0.22381	2.60E-07	0.00041	8.78E-06	0.004723088	--	--	--	FAM19A5	--	--	chr22	FAM19A5	--	--
chr4	57594400	57594536	14	0.82817	0.94202	-0.113857	2.60E-07	4.50E-05	8.78E-06	0.001041347	--	--	--	--	--	--	--	--	--	--
chr6	26173086	26173322	18	0.30052	0.17448	0.126037	2.60E-07	4.20E-05	8.78E-06	0.00099488	--	--	--	--	HIST1H2BD	--	chr6	--	--	--
chr6	28688616	28688671	11	0.56479	0.37533	0.189455	2.60E-07	4.90E-06	8.78E-06	0.000201509	--	--	--	--	TRNAA12	--	--	--	--	--
chr8	143098512	143098726	11	0.56445	0.38336	0.181091	2.60E-07	7.80E-05	8.78E-06	0.001558496	--	--	--	--	--	--	--	--	--	--
chr8	145033697	145033832	13	0.69336	0.87964	-0.186282	2.60E-07	0.00019	8.78E-06	0.002815586	--	--	--	PLEC	--	--	--	PLEC	--	--
chr1	242687714	242687747	14	0.2229	0.057143	0.165762	2.70E-07	1.50E-07	9.07E-06	1.28E-05	PLD5	--	--	PLD5	--	--	chr1	PLD5	PLD5	--
chr16	1217859	1217955	10	0.60783	0.3627	0.245133	2.70E-07	4.10E-05	9.07E-06	0.000974534	--	--	--	CACNA1H	--	--	chr16	CACNA1H	--	--
chr16	2029663	2030141	40	0.17717	0.28425	-0.107083	2.70E-07	0.00057	9.07E-06	0.005685371	--	--	NOXO1	NOXO1	TBL3	chr16_2028987_2030710	chr16	NOXO1	--	--
chr16	86544773	86544835	10	0.0796	0.27147	-0.191867	2.70E-07	7.10E-05	9.07E-06	0.001461364	--	--	FOXF1	--	--	chr16_86541430_86545228	chr16	FOXF1	--	cgi9627
chr16	899042	899118	15	0.86962	0.74567	0.123956	2.70E-07	6.50E-05	9.07E-06	0.001360842	--	--	--	--	--	chr16_898972_899173	chr16	--	--	--
chr19	6730201	6730459	22	0.55385	0.70421	-0.150364	2.70E-07	4.00E-04	9.07E-06	0.004723088	--	--	GPR108	GPR108	--	--	--	GPR108	--	--
chr8	105342232	105342450	26	0.44605	0.64417	-0.198115	2.70E-07	0.00038	9.07E-06	0.004581811	--	--	--	--	--	chr8_105342213_105342558	--	--	--	--
chr8	125484253	125484385	15	0.76276	0.89227	-0.129511	2.70E-07	0.00016	9.07E-06	0.002547056	--	--	--	RNF139-AS1	RNF139-AS1	--	--	RNF139-AS1	--	--
chr8	136803198	136803696	25	0.60265	0.78661	-0.18396	2.70E-07	0.00092	9.07E-06	0.007699557	--	--	--	--	--	--	--	--	--	--
chrX	153665997	153666065	15	0.26047	0.37776	-0.117289	2.70E-07	3.90E-05	9.07E-06	0.000937387	--	--	--	GDI1	ATP6AP1	chrX_153664761_153666065	--	GDI1	--	cgi28479
chr1	895345	895528	25	0.26135	0.15321	0.108133	2.80E-07	0.00014	9.37E-06	0.002259917	KLHL17,NOC2L	KLHL17,NOC2L	--	--	--	chr1_894313_902654	--	--	KLHL17	cgi20
chr13	28494307	28494347	8	0.19038	0.038417	0.151958	2.80E-07	7.00E-07	9.37E-06	4.38E-05	PDX1	--	PDX1	PDX1-AS1	--	chr13_28494001_28496099	chr13	PDX1-AS1,PDX1	PDX1	cgi6307
chr14	98315721	98315816	12	0.93431	0.78514	0.149167	2.80E-07	2.50E-05	9.37E-06	0.000681201	--	--	--	--	--	--	--	--	--	--
chr15	51058852	51059191	23	0.78819	0.89671	-0.108522	2.80E-07	8.90E-05	9.37E-06	0.001623832	SPPL2A	SPPL2A	--	--	--	--	chr15	--	--	--
chr18	77327533	77327903	28	0.42127	0.25901	0.162262	2.80E-07	3.50E-05	9.37E-06	0.000879669	--	--	--	--	--	--	--	--	--	--
chr19	2784786	2784920	14	0.64383	0.46617	0.177667	2.80E-07	0.00017	9.37E-06	0.002633433	THOP1,SGTA	THOP1,SGTA	--	--	--	--	chr19	--	--	--
chr2	216043441	216043548	17	0.65749	0.78533	-0.127843	2.80E-07	4.40E-05	9.37E-06	0.001027383	--	--	--	--	--	--	--	--	--	--
chr8	86736487	86736544	11	0.57515	0.82761	-0.252455	2.80E-07	2.20E-05	9.37E-06	0.000618986	--	--	--	--	--	--	--	--	--	--
chr10	11421914	11422201	24	0.62394	0.43393	0.190014	2.90E-07	2.50E-05	9.65E-06	0.000681201	--	--	--	--	--	--	--	--	--	--
chr13	20695100	20695295	21	0.54702	0.71054	-0.163524	2.90E-07	1.70E-06	9.65E-06	8.78E-05	--	--	--	--	--	--	--	--	--	--
chr19	11848295	11848373	13	0.62751	0.43364	0.193872	2.90E-07	7.70E-05	9.65E-06	0.001544969	--	--	--	ZNF823	--	--	chr19	ZNF823	--	--
chr19	50918131	50918243	21	0.36151	0.51533	-0.153825	2.90E-07	0.00095	9.65E-06	0.007699557	--	--	POLD1	--	--	--	--	POLD1	--	--
chr2	183730933	183731189	13	0.31292	0.50333	-0.19041	2.90E-07	2.20E-05	9.65E-06	0.000618986	FRZB	--	FRZB	--	--	chr2_183730808_183731357	chr2	FRZB	FRZB	cgi15803
chr5	1841502	1841641	17	0.33749	0.53198	-0.19449	2.90E-07	6.20E-06	9.65E-06	0.000239451	--	--	--	--	--	--	--	--	--	--
chr5	45262225	45262686	27	0.76207	0.87693	-0.114852	2.90E-07	5.30E-06	9.65E-06	0.000214274	--	--	HCN1	--	--	--	--	HCN1	--	--
chr6	32134651	32134749	13	0.72659	0.88521	-0.158615	2.90E-07	4.60E-05	9.65E-06	0.001052347	--	--	PPT2-EGFL8,EGFL8	PPT2-EGFL8,EGFL8	AGPAT1	chr6_32134460_32135196	--	PPT2-EGFL8,EGFL8	--	--
chr8	105561722	105561852	9	0.75993	0.92541	-0.165481	2.90E-07	6.10E-05	9.65E-06	0.001321596	--	--	--	LRP12	--	--	--	LRP12	--	--
chr1	36881346	36881541	6	0.47611	0.72361	-0.2475	3.00E-07	2.10E-07	9.90E-06	1.70E-05	--	--	--	--	OSCP1	--	--	--	--	--
chr11	70851530	70852147	30	0.72841	0.56734	0.161067	3.00E-07	8.10E-06	9.90E-06	0.000294193	--	--	--	SHANK2	--	--	--	SHANK2	--	--
chr12	116710093	116710292	6	0.49972	0.93411	-0.434389	3.00E-07	3.00E-08	9.90E-06	3.47E-06	--	--	--	MED13L	--	--	--	MED13L	--	--
chr12	17947741	17947947	18	0.67117	0.8147	-0.143537	3.00E-07	2.80E-05	9.90E-06	0.000747548	--	--	--	--	--	--	--	--	--	--
chr12	3086686	3086923	12	0.60978	0.82206	-0.212278	3.00E-07	0.00021	9.90E-06	0.002949582	--	--	--	TEAD4	--	--	--	TEAD4	--	--
chr14	24785046	24785316	19	0.86374	0.74254	0.121193	3.00E-07	1.20E-05	9.90E-06	0.000400946	--	--	LTB4R	--	--	chr14_24785147_24785869	chr14	LTB4R	--	--
chr15	96866232	96866412	23	0.50149	0.3338	0.167696	3.00E-07	0.00017	9.90E-06	0.002633433	--	--	--	NR2F2-AS1	--	chr15_96864881_96866787	--	NR2F2-AS1	--	--
chr16	85497961	85498206	16	0.42402	0.64642	-0.222396	3.00E-07	1.50E-05	9.90E-06	0.000455198	--	--	--	--	--	--	--	--	--	--
chr19	19495182	19495449	18	0.84407	0.63757	0.2065	3.00E-07	5.70E-06	9.90E-06	0.000226037	GATAD2A	GATAD2A	--	--	--	--	chr19	--	--	--
chr19	46442944	46443410	31	0.61741	0.46323	0.154183	3.00E-07	3.50E-06	9.90E-06	0.000151553	--	--	NOVA2	--	--	--	chr19	NOVA2	--	--
chr2	133062283	133062362	11	0.13997	0.28042	-0.140455	3.00E-07	7.70E-05	9.90E-06	0.001544969	--	--	--	--	--	--	--	--	--	--
chr20	6748980	6749057	14	0.28886	0.06169	0.227167	3.00E-07	1.10E-05	9.90E-06	0.000371728	BMP2	--	BMP2	--	--	chr20_6748052_6749546	chr20	BMP2	BMP2	cgi16398
chr3	149701025	149701076	6	0.049722	0.44433	-0.394611	3.00E-07	3.00E-08	9.90E-06	3.47E-06	TMEM183B,LOC391587	LOC391587	TMEM183B	--	--	chr3_149700904_149701152	--	TMEM183B	TMEM183B	cgi19050
chr4	2062659	2062840	36	0.45644	0.59559	-0.139148	3.00E-07	2.30E-06	9.90E-06	0.000110521	--	--	NAT8L	NAT8L	--	chr4_2059928_2063181	--	NAT8L	--	cgi19495
chr4	20804446	20804555	13	0.74449	0.90467	-0.160179	3.00E-07	4.60E-05	9.90E-06	0.001052347	--	--	--	KCNIP4	--	--	--	KCNIP4	--	--
chr5	177855997	177856260	23	0.57187	0.43661	0.135261	3.00E-07	0.00045	9.90E-06	0.004805255	--	--	--	COL23A1	--	--	--	COL23A1	--	--
chr8	86766639	86766718	12	0.55844	0.82094	-0.2625	3.00E-07	8.80E-06	9.90E-06	0.000314113	--	--	--	--	--	--	--	--	--	--
chr1	1002433	1002707	17	0.7662	0.87753	-0.111333	3.10E-07	2.90E-07	1.02E-05	2.23E-05	--	--	--	--	--	chr1_1002663_1005318	chr1	--	--	--
chr15	27213129	27213303	18	0.33219	0.1543	0.177889	3.10E-07	2.00E-05	1.02E-05	0.000568373	--	--	--	--	--	chr15_27212902_27213396	--	--	--	--
chr16	2287665	2287948	29	0.46187	0.6414	-0.179529	3.10E-07	9.90E-07	1.02E-05	5.71E-05	--	--	DNASE1L2	DNASE1L2	ECI1,E4F1	chr16_2286600_2288073	--	DNASE1L2	--	--
chr2	145268342	145268533	7	0.069952	0.29329	-0.223333	3.10E-07	3.40E-06	1.02E-05	0.000148777	--	--	--	ZEB2	ZEB2	--	--	ZEB2	--	--
chr22	19511616	19511872	23	0.15136	0.049913	0.101449	3.10E-07	2.10E-05	1.02E-05	0.000593536	--	--	CLDN5	--	--	chr22_19510871_19512254	--	CLDN5	--	--
chr5	119087098	119087255	16	0.91815	0.80392	0.114229	3.10E-07	3.90E-05	1.02E-05	0.000937387	--	--	--	--	--	--	--	--	--	--
chr7	77168988	77169292	24	0.67669	0.49781	0.178889	3.10E-07	5.20E-05	1.02E-05	0.001154359	--	--	--	PTPN12	--	--	chr7	PTPN12	--	--
chr8	41754424	41754635	23	0.019739	0.13191	-0.112174	3.10E-07	7.20E-06	1.02E-05	0.000268081	ANK1	ANK1	--	--	--	chr8_41753340_41755250	--	--	ANK1	cgi25625
chrX	94848926	94849140	15	0.61869	0.83336	-0.214667	3.10E-07	0.00016	1.02E-05	0.002547056	--	--	--	--	--	--	--	--	--	--
chr10	113972211	113972317	8	0.61279	0.83067	-0.217875	3.20E-07	1.50E-06	1.05E-05	7.84E-05	--	--	--	--	--	--	--	--	--	--
chr17	80544957	80544980	8	0.73096	0.91904	-0.188083	3.20E-07	3.20E-06	1.05E-05	0.000143665	--	--	FOXK2	--	--	--	chr17	FOXK2	--	--
chr18	75873644	75873704	8	0.64692	0.42904	0.217875	3.20E-07	8.60E-05	1.05E-05	0.001604404	--	--	--	--	--	--	--	--	--	--
chr19	17518637	17518772	20	0.46797	0.62132	-0.15335	3.20E-07	7.60E-05	1.05E-05	0.001531329	--	--	--	BISPR,MVB12A	--	--	--	BISPR,MVB12A	--	--
chr2	167432381	167432593	20	0.68907	0.83888	-0.149817	3.20E-07	0.0012	1.05E-05	0.00935272	--	--	--	--	--	--	--	--	--	--
chr2	203231870	203231967	15	0.96762	0.8314	0.136222	3.20E-07	3.10E-07	1.05E-05	2.31E-05	--	--	--	--	--	--	--	--	--	--
chr2	2133494	2133594	8	0.91692	0.73054	0.186375	3.20E-07	2.50E-05	1.05E-05	0.000681201	--	--	--	MYT1L	--	--	--	MYT1L	--	--
chr6	147124916	147124988	11	0.84461	0.6213	0.223303	3.20E-07	7.30E-07	1.05E-05	4.52E-05	KATNBL1P6	KATNBL1P6	KATNBL1P6	ADGB	--	--	--	ADGB,KATNBL1P6	KATNBL1P6	--
chr10	124902156	124902447	40	0.19558	0.33397	-0.138383	3.30E-07	0.00057	1.07E-05	0.005685371	--	--	--	--	--	chr10_124901907_124902617	--	--	--	--
chr13	92660475	92660611	16	0.75656	0.88723	-0.130667	3.30E-07	0.00031	1.07E-05	0.003969481	--	--	--	GPC5	--	--	--	GPC5	--	--
chr19	10493093	10493269	18	0.61952	0.42557	0.193944	3.30E-07	1.30E-05	1.07E-05	0.000424103	TYK2	TYK2	--	--	--	--	chr19	--	--	--
chr19	2005019	2005244	18	0.82619	0.61485	0.211333	3.30E-07	5.80E-06	1.07E-05	0.000228545	--	--	--	BTBD2	--	--	--	BTBD2	--	--
chr2	79739765	79739821	14	0.1301	0.01981	0.110286	3.30E-07	4.50E-05	1.07E-05	0.001041347	CTNNA2	CTNNA2	--	--	--	chr2_79739696_79740243	--	--	CTNNA2	cgi15160
chr20	22557952	22558307	21	0.3359	0.16552	0.170381	3.30E-07	0.00018	1.07E-05	0.002759467	--	--	--	LINC00261	--	chr20_22557517_22559240	chr20	LINC00261	--	--
chrX	152710132	152710470	27	0.80216	0.92663	-0.124469	3.30E-07	0.00014	1.07E-05	0.002259917	--	--	TREX2	--	TREX2	chrX_152710204_152710814	chrX	TREX2	--	--
chr11	70005948	70006257	10	0.39553	0.23383	0.1617	3.40E-07	0.00056	1.10E-05	0.005605409	--	--	--	ANO1	--	--	--	ANO1	--	--
chr17	77179751	77180388	48	0.11616	0.27092	-0.183536	3.40E-07	0.00032	1.10E-05	0.004074038	--	--	--	RBFOX3	--	chr17_77178828_77180229	chr17	RBFOX3	--	--
chr19	53361518	53361653	20	0.5256	0.67283	-0.147233	3.40E-07	1.80E-06	1.10E-05	9.19E-05	ZNF468	ZNF468	--	--	--	--	chr19	--	--	--
chr19	55652266	55652319	12	0.71286	0.45206	0.260806	3.40E-07	4.70E-05	1.10E-05	0.001068151	--	--	TNNT1	--	--	--	--	TNNT1	--	--
chr2	232530895	232531124	12	0.15258	0.34047	-0.187889	3.40E-07	1.80E-06	1.10E-05	9.19E-05	--	--	--	--	--	--	--	--	--	--
chr22	16192302	16192656	13	0.66703	0.43379	0.233231	3.40E-07	2.50E-05	1.10E-05	0.000681201	DUXAP8	--	--	DUXAP8	--	--	chr22	DUXAP8	DUXAP8	--
chr6	166075582	166075750	14	0.12826	0.0034048	0.124857	3.40E-07	8.10E-07	1.10E-05	4.91E-05	PDE10A	PDE10A	PDE10A	--	--	chr6_166073882_166077752	--	PDE10A	PDE10A	cgi22719
chr9	137436211	137436536	19	0.67347	0.47461	0.19886	3.40E-07	1.10E-05	1.10E-05	0.000371728	--	--	--	--	--	--	--	--	--	--
chrX	23761311	23761360	14	0.20831	0.40688	-0.198571	3.40E-07	0.00027	1.10E-05	0.003595759	ACOT9	--	ACOT9	--	--	chrX_23761070_23761610	--	ACOT9	ACOT9	cgi27796
chr10	44162791	44162896	15	0.20878	0.4064	-0.197622	3.50E-07	2.70E-05	1.13E-05	0.000725523	--	--	--	ZNF32-AS3	--	chr10_44162850_44163531	chr10	ZNF32-AS3	--	--
chr12	124392361	124392549	15	0.6624	0.80444	-0.142044	3.50E-07	3.50E-05	1.13E-05	0.000879669	--	--	--	DNAH10	--	--	--	DNAH10	--	--
chr12	131095751	131096021	9	0.71093	0.42685	0.284074	3.50E-07	9.30E-06	1.13E-05	0.000329126	--	--	--	--	--	--	--	--	--	--
chr16	1220351	1220423	9	0.65152	0.3847	0.266815	3.50E-07	0.00011	1.13E-05	0.001885801	--	--	--	CACNA1H	--	--	chr16	CACNA1H	--	--
chr18	76697751	76698142	17	0.77161	0.57053	0.201078	3.50E-07	8.10E-05	1.13E-05	0.001602985	--	--	--	--	--	--	--	--	--	--
chr4	95702039	95702135	9	0.7767	0.9397	-0.163	3.50E-07	2.00E-04	1.13E-05	0.002881372	--	--	--	BMPR1B	--	--	--	BMPR1B	--	--
chr5	170586646	170586852	18	0.90822	0.779	0.129222	3.50E-07	3.10E-05	1.13E-05	0.000809228	--	--	--	RANBP17	--	--	--	RANBP17	--	--
chr6	127535128	127535148	7	0.90538	0.63233	0.273048	3.50E-07	7.40E-06	1.13E-05	0.000273238	--	--	--	--	--	--	--	--	--	--
chr7	1764960	1765159	18	0.40859	0.22852	0.180074	3.50E-07	0.00063	1.13E-05	0.006151602	--	--	--	ELFN1	--	--	--	ELFN1	--	--
chr7	3759347	3759534	7	0.90981	0.73648	0.173333	3.50E-07	3.40E-06	1.13E-05	0.000148777	--	--	--	SDK1	--	--	--	SDK1	--	--
chrX	148620960	148621374	7	0.57338	0.24729	0.326095	3.50E-07	3.40E-06	1.13E-05	0.000148777	CXorf40A,LINC00893	CXorf40A,LINC00893	LINC00893	LINC00893	--	--	chrX	LINC00893	LINC00893	--
chr1	845375	845486	14	0.23293	0.074167	0.158762	3.60E-07	0.00011	1.16E-05	0.001885801	--	--	--	--	--	chr1_844299_845883	--	--	--	--
chr13	21295614	21295720	21	0.4916	0.33633	0.15527	3.60E-07	1.40E-05	1.16E-05	0.000450114	--	--	--	IL17D	--	chr13_21295611_21296438	--	IL17D	--	--
chr19	30015791	30016074	23	0.28361	0.16996	0.113652	3.60E-07	1.40E-05	1.16E-05	0.000450114	VSTM2B	VSTM2B	--	LOC284395	--	chr19_30015781_30021367	--	LOC284395	--	cgi13415
chr19	39595815	39595907	13	0.85069	0.71913	0.131564	3.60E-07	0.00012	1.16E-05	0.002005267	--	--	--	ACP7	--	--	--	ACP7	--	--
chr2	168342954	168343153	12	0.74386	0.92186	-0.178	3.60E-07	0.00013	1.16E-05	0.002110548	--	--	--	--	--	--	--	--	--	--
chr2	41973486	41973682	18	0.88741	0.77476	0.112648	3.60E-07	3.10E-05	1.16E-05	0.000809228	--	--	--	--	--	--	--	--	--	--
chr8	4058781	4059026	25	0.60773	0.76803	-0.160293	3.60E-07	0.00062	1.16E-05	0.006059667	--	--	--	CSMD1	--	--	--	CSMD1	--	--
chrX	149716167	149716454	50	0.31891	0.21759	0.10132	3.60E-07	0.00014	1.16E-05	0.002259917	--	--	--	--	--	chrX_149716154_149716466	--	--	--	--
chrX	152338294	152338422	42	0.41598	0.29652	0.119468	3.60E-07	2.20E-06	1.16E-05	0.000107798	PNMA6A	--	PNMA6A	--	--	chrX_152337593_152338316	chrX	PNMA6A	PNMA6A	cgi28418
chr11	2721029	2721321	23	0.39584	0.51438	-0.118536	3.70E-07	2.80E-07	1.18E-05	2.17E-05	KCNQ1OT1	KCNQ1OT1	KCNQ1OT1	KCNQ1	--	chr11_2720410_2722087	--	KCNQ1OT1,KCNQ1	KCNQ1OT1	cgi3789
chr12	123329793	123330011	17	0.87745	0.68592	0.191529	3.70E-07	0.00012	1.18E-05	0.002005267	--	--	--	HIP1R	--	--	--	HIP1R	--	--
chr16	67233431	67233496	11	0.41785	0.21318	0.204667	3.70E-07	0.00035	1.18E-05	0.004265582	ELMO3	--	ELMO3	ELMO3	E2F4	chr16_67233032_67233862	--	ELMO3	ELMO3	cgi9398
chr19	1318720	1319340	29	0.56155	0.38168	0.179874	3.70E-07	2.40E-05	1.18E-05	0.000665323	--	--	--	--	--	--	--	--	--	--
chr3	180011466	180011528	13	0.49187	0.60697	-0.115103	3.70E-07	0.00012	1.18E-05	0.002005267	--	--	--	--	--	--	--	--	--	--
chr9	124975836	124975874	11	0.20348	0.08597	0.117515	3.70E-07	1.40E-05	1.18E-05	0.000450114	--	--	--	LHX6	--	chr9_124975753_124976692	--	LHX6	--	--
chr1	161432917	161432943	9	0.34319	0.16885	0.174333	3.80E-07	9.60E-06	1.21E-05	0.000337247	TRNAD6,TRNAE18,TRNAG17,TRNAL35	TRNAD6,TRNAE18,TRNAG17,TRNAL35	--	--	--	chr1_161410142_161442503	--	--	TRNAD6	cgi1862
chr11	119227135	119227350	23	0.10328	0.20546	-0.102188	3.80E-07	4.90E-09	1.21E-05	8.10E-07	--	--	USP2	--	--	chr11_119227096_119227758	--	USP2	--	--
chr16	11348610	11348741	16	0.38283	0.21619	0.166646	3.80E-07	0.00021	1.21E-05	0.002949582	--	--	SOCS1	--	--	chr16_11348541_11350803	--	SOCS1	--	cgi8860
chr16	232171	232510	25	0.86696	0.74095	0.126013	3.80E-07	7.80E-05	1.21E-05	0.001558496	--	--	--	--	HBQ1	--	chr16	--	--	--
chr16	4163907	4164081	9	0.55822	0.86333	-0.305111	3.80E-07	2.00E-04	1.21E-05	0.002881372	--	--	ADCY9	--	--	--	chr16	ADCY9	--	--
chr17	60757848	60758111	22	0.53153	0.335	0.19653	3.80E-07	0.00056	1.21E-05	0.005605409	--	--	--	MRC2	--	chr17_60757172_60758288	--	MRC2	--	--
chr18	35249616	35249702	9	0.93196	0.74281	0.189148	3.80E-07	3.40E-05	1.21E-05	0.000857307	--	--	--	--	--	--	--	--	--	--
chr22	23802932	23803210	20	0.39827	0.56352	-0.16525	3.80E-07	0.00022	1.21E-05	0.003076141	--	--	--	--	LINC01658	chr22_23802501_23802934	chr22	--	--	--
chr7	871000	871203	26	0.60223	0.42353	0.178705	3.80E-07	0.00048	1.21E-05	0.004992707	SUN1	SUN1	--	SUN1	--	--	--	SUN1	--	--
chr8	107784613	107784709	15	0.2426	0.36598	-0.123378	3.80E-07	0.00052	1.21E-05	0.005347933	--	--	--	--	--	--	--	--	--	--
chr8	86742657	86742736	12	0.54492	0.82708	-0.282167	3.80E-07	5.10E-06	1.21E-05	0.000208493	--	--	--	--	--	--	--	--	--	--
chrX	15286693	15286861	21	0.91286	0.75402	0.158841	3.80E-07	6.40E-05	1.21E-05	0.001360842	--	--	--	ASB9	--	--	--	ASB9	--	--
chr1	893540	893791	20	0.55328	0.35405	0.199233	3.90E-07	3.60E-05	1.23E-05	0.000885475	--	--	--	NOC2L	--	--	chr1	NOC2L	--	--
chr12	123213956	123214675	27	0.36096	0.5298	-0.16884	3.90E-07	1.00E-04	1.23E-05	0.001760974	HCAR1	--	HCAR1	--	--	--	--	HCAR1	HCAR1	--
chr14	91790497	91790557	13	0.24067	0.46246	-0.221795	3.90E-07	0.00046	1.23E-05	0.004829922	--	--	--	CCDC88C	--	--	--	CCDC88C	--	--
chr15	89683119	89683357	8	0.34642	0.58246	-0.236042	3.90E-07	1.30E-05	1.23E-05	0.000424103	--	--	--	ABHD2	--	--	--	ABHD2	--	--
chr17	74489116	74489210	8	0.22783	0.43975	-0.211917	3.90E-07	3.30E-07	1.23E-05	2.43E-05	--	--	--	RHBDF2	--	--	--	RHBDF2	--	--
chr19	17350246	17350553	23	0.58168	0.7393	-0.157623	3.90E-07	0.00019	1.23E-05	0.002815586	--	--	--	NR2F6	--	--	--	NR2F6	--	--
chr19	57688013	57688219	18	0.63391	0.8122	-0.178296	3.90E-07	0.00022	1.23E-05	0.003076141	--	--	--	--	--	--	--	--	--	--
chr2	158620854	158621011	15	0.87298	0.70591	0.167067	3.90E-07	1.00E-05	1.23E-05	0.000343726	--	--	--	ACVR1	--	--	--	ACVR1	--	--
chr2	207988888	207989089	18	0.88117	0.69337	0.187796	3.90E-07	1.50E-06	1.23E-05	7.84E-05	--	--	KLF7	KLF7	--	--	--	KLF7	--	--
chr20	52018412	52018589	14	0.84952	0.67788	0.171643	3.90E-07	7.20E-05	1.23E-05	0.0014722	--	--	--	TSHZ2	--	--	--	TSHZ2	--	--
chr4	978974	979079	15	0.2864	0.4228	-0.1364	3.90E-07	6.80E-05	1.23E-05	0.001413654	IDUA	IDUA	--	SLC26A1	--	--	chr4	SLC26A1	--	--
chr9	112811921	112811974	11	0.083515	0.2467	-0.163182	3.90E-07	7.50E-05	1.23E-05	0.001517079	--	--	--	PALM2-AKAP2,AKAP2	--	--	chr9	PALM2-AKAP2,AKAP2	--	--
chr1	244080687	244080741	10	0.4423	0.11527	0.327033	4.00E-07	3.60E-06	1.26E-05	0.000155342	LOC339529	LOC339529	LOC339529	--	--	chr1_244080540_244081093	--	LOC339529	LOC339529	cgi2411
chr14	24868067	24868165	10	0.050367	0.20673	-0.156367	4.00E-07	9.90E-07	1.26E-05	5.71E-05	NYNRIN	--	NYNRIN	--	--	chr14_24868163_24868590	chr14	NYNRIN	NYNRIN	cgi6906
chr3	197382400	197382700	32	0.4491	0.31928	0.129823	4.00E-07	0.0028	1.26E-05	0.015400619	--	--	--	--	--	--	chr3	--	--	--
chr12	31246129	31246301	14	0.74679	0.86193	-0.115143	4.10E-07	1.10E-05	1.29E-05	0.000371728	--	--	DDX11	DDX11	--	--	--	DDX11	--	--
chr19	47394775	47395359	19	0.77707	0.88972	-0.112649	4.10E-07	0.00026	1.29E-05	0.00348723	--	--	--	--	--	--	--	--	--	--
chr3	46923929	46923961	15	0.21162	0.083311	0.128311	4.10E-07	4.30E-05	1.29E-05	0.001010866	PTH1R	--	--	PTH1R	--	chr3_46923265_46925182	--	PTH1R	PTH1R	cgi18456
chr1	118727908	118727995	9	0.3047	0.079111	0.225593	4.20E-07	3.30E-05	1.32E-05	0.000841649	SPAG17	SPAG17	--	--	--	chr1_118727816_118728097	--	--	SPAG17	cgi1487
chr11	20619882	20619913	13	0.17818	0.055949	0.122231	4.20E-07	1.20E-06	1.32E-05	6.69E-05	SLC6A5	SLC6A5	--	--	--	chr11_20618197_20619920	--	--	--	--
chr11	62676990	62677297	22	0.62936	0.45965	0.169712	4.20E-07	1.50E-06	1.32E-05	7.84E-05	--	--	CHRM1	--	--	--	--	CHRM1	--	--
chr12	52644247	52644274	11	0.4637	0.66576	-0.202061	4.20E-07	1.50E-05	1.32E-05	0.000455198	--	--	--	--	KRT7,KRT87P	chr12_52643982_52644411	--	--	--	--
chr16	33730715	33730781	11	0.82312	0.65203	0.171091	4.20E-07	4.50E-06	1.32E-05	0.000187289	--	--	--	--	--	chr16_33730509_33730859	--	--	--	--
chr16	727832	727993	26	0.72629	0.85258	-0.126282	4.20E-07	6.80E-05	1.32E-05	0.001413654	--	--	RHBDL1	--	LOC105371184	--	chr16	RHBDL1	--	--
chr7	157606509	157606611	11	0.71979	0.52861	0.191182	4.20E-07	0.00012	1.32E-05	0.002005267	--	--	--	PTPRN2	--	--	--	PTPRN2	--	--
chrX	134655479	134655506	11	0.44091	0.26142	0.179485	4.20E-07	0.00013	1.32E-05	0.002110548	DDX26B-AS1	DDX26B-AS1	--	INTS6L	--	chrX_134655102_134655750	chrX	INTS6L	--	--
chr18	35065147	35065201	14	0.15888	0.27833	-0.119452	4.30E-07	4.50E-05	1.34E-05	0.001041347	--	--	--	CELF4	--	chr18_35065039_35065548	--	CELF4	--	--
chr2	134024565	134024712	14	0.075833	0.25952	-0.18369	4.30E-07	0.00041	1.34E-05	0.004723088	--	--	--	NCKAP5,LOC101928161	--	--	chr2	NCKAP5,LOC101928161	--	--
chr2	66672704	66672885	33	0.43552	0.53627	-0.100758	4.30E-07	1.10E-07	1.34E-05	9.81E-06	--	--	--	MEIS1	--	chr2_66672431_66673636	--	MEIS1	--	--
chr2	70466384	70466520	12	0.79094	0.91956	-0.128611	4.30E-07	8.20E-06	1.34E-05	0.000296267	--	--	--	TIA1	--	--	--	TIA1	--	--
chr20	56283139	56283448	16	0.61085	0.41619	0.194667	4.30E-07	0.00027	1.34E-05	0.003595759	NKILA	NKILA	--	PMEPA1	--	--	chr20	PMEPA1	--	--
chr3	11035213	11035262	12	0.36178	0.18972	0.172056	4.30E-07	0.00012	1.34E-05	0.002005267	--	--	--	SLC6A1	--	chr3_11034446_11035384	--	SLC6A1	--	cgi18225
chr5	174135593	174135716	10	0.75963	0.58327	0.176367	4.30E-07	2.00E-05	1.34E-05	0.000568373	--	--	--	--	--	--	--	--	--	--
chr7	2864255	2864454	12	0.72878	0.86878	-0.14	4.30E-07	4.60E-05	1.34E-05	0.001052347	--	--	--	GNA12	--	--	--	GNA12	--	--
chrX	34675079	34675181	27	0.40836	0.28699	0.12137	4.30E-07	5.50E-05	1.34E-05	0.001215316	TMEM47	--	TMEM47	--	--	chrX_34674507_34675727	--	TMEM47	TMEM47	cgi27826
chr17	81071964	81072449	33	0.80417	0.67161	0.132566	4.40E-07	0.00094	1.37E-05	0.007699557	--	--	--	--	--	--	--	--	--	--
chr19	8053804	8053980	19	0.87825	0.7247	0.153544	4.40E-07	0.00018	1.37E-05	0.002759467	--	--	--	ELAVL1	--	--	--	ELAVL1	--	--
chr22	50322751	50322873	13	0.31587	0.17123	0.144641	4.40E-07	7.60E-05	1.37E-05	0.001531329	--	--	--	--	CRELD2	chr22_50322570_50323451	--	--	--	--
chr3	46961116	46961262	8	0.67746	0.93008	-0.252625	4.40E-07	1.30E-05	1.37E-05	0.000424103	--	--	--	--	CCDC12	--	--	--	--	--
chr6	107812006	107812318	34	0.10081	0.21301	-0.112196	4.40E-07	2.50E-07	1.37E-05	1.98E-05	--	--	--	SOBP	--	chr6_107810066_107812733	--	SOBP	--	cgi22426
chr14	84597437	84597702	24	0.74642	0.86306	-0.116639	4.50E-07	7.00E-07	1.40E-05	4.38E-05	--	--	--	--	--	--	--	--	--	--
chr18	47794611	47794711	19	0.14495	0.24825	-0.103298	4.50E-07	0.00027	1.40E-05	0.003595759	CFAP53	CFAP53	--	MBD1	MBD1	chr18_47794450_47794996	chr18	MBD1	--	--
chr21	46411727	46412239	35	0.39351	0.54036	-0.146848	4.50E-07	3.70E-07	1.40E-05	2.64E-05	--	--	LINC00163	LINC00163	--	--	chr21	LINC00163	--	--
chr7	3389323	3389485	15	0.84496	0.59009	0.254867	4.50E-07	1.00E-04	1.40E-05	0.001760974	--	--	--	SDK1	--	--	--	SDK1	--	--
[truncated: 19,492 more rows]
