# Supplementary material for: Identification and validation of DNA methylation markers to predict axillary lymph node metastasis of breast cancer
Source: PLoS One. 2022 Dec 1;17(12):e0278270. doi: 10.1371/journal.pone.0278270 (PMC9714834; doi:10.1371/journal.pone.0278270)
Supplement: S3 Table — (XLS) [file pone.0278270.s003.xls]

seq	pos	sample	group	met_ratio
AKR1B1	100	P1	LN_Pos	0.071
AKR1B1	100	P2	LN_Pos	0.605
AKR1B1	100	P3	LN_Pos	0.265
AKR1B1	100	P6	LN_Pos	0.344
AKR1B1	114	P1	LN_Pos	0.075
AKR1B1	114	P2	LN_Pos	0.534
AKR1B1	114	P3	LN_Pos	0.032
AKR1B1	114	P6	LN_Pos	0.108
AKR1B1	117	P1	LN_Pos	0.067
AKR1B1	117	P2	LN_Pos	0.587
AKR1B1	117	P3	LN_Pos	0.030
AKR1B1	117	P6	LN_Pos	0.112
AKR1B1	121	P1	LN_Pos	0.064
AKR1B1	121	P2	LN_Pos	0.481
AKR1B1	121	P3	LN_Pos	0.016
AKR1B1	121	P6	LN_Pos	0.177
AKR1B1	125	P1	LN_Pos	0.077
AKR1B1	125	P2	LN_Pos	0.567
AKR1B1	125	P3	LN_Pos	0.133
AKR1B1	125	P6	LN_Pos	0.378
AKR1B1	127	P1	LN_Pos	0.061
AKR1B1	127	P2	LN_Pos	0.513
AKR1B1	127	P3	LN_Pos	0.123
AKR1B1	127	P6	LN_Pos	0.085
AKR1B1	132	P1	LN_Pos	0.063
AKR1B1	132	P2	LN_Pos	0.477
AKR1B1	132	P3	LN_Pos	0.117
AKR1B1	132	P6	LN_Pos	0.402
AKR1B1	151	P1	LN_Pos	0.057
AKR1B1	151	P2	LN_Pos	0.444
AKR1B1	151	P3	LN_Pos	0.193
AKR1B1	151	P6	LN_Pos	0.364
AKR1B1	161	P1	LN_Pos	0.065
AKR1B1	161	P2	LN_Pos	0.548
AKR1B1	161	P3	LN_Pos	0.356
AKR1B1	161	P6	LN_Pos	0.434
AKR1B1	174	P1	LN_Pos	0.076
AKR1B1	174	P2	LN_Pos	0.585
AKR1B1	174	P3	LN_Pos	0.493
AKR1B1	174	P6	LN_Pos	0.664
AKR1B1	176	P1	LN_Pos	0.074
AKR1B1	176	P2	LN_Pos	0.606
AKR1B1	176	P3	LN_Pos	0.492
AKR1B1	176	P6	LN_Pos	0.662
AKR1B1	178	P1	LN_Pos	0.078
AKR1B1	178	P2	LN_Pos	0.619
AKR1B1	178	P3	LN_Pos	0.494
AKR1B1	178	P6	LN_Pos	0.671
AKR1B1	192	P1	LN_Pos	0.069
AKR1B1	192	P2	LN_Pos	0.594
AKR1B1	192	P3	LN_Pos	0.267
AKR1B1	192	P6	LN_Pos	0.671
AKR1B1	199	P1	LN_Pos	0.053
AKR1B1	199	P2	LN_Pos	0.587
AKR1B1	199	P3	LN_Pos	0.266
AKR1B1	199	P6	LN_Pos	0.387
AKR1B1	205	P1	LN_Pos	0.072
AKR1B1	205	P2	LN_Pos	0.591
AKR1B1	205	P3	LN_Pos	0.251
AKR1B1	205	P6	LN_Pos	0.356
AKR1B1	207	P1	LN_Pos	0.074
AKR1B1	207	P2	LN_Pos	0.607
AKR1B1	207	P3	LN_Pos	0.359
AKR1B1	207	P6	LN_Pos	0.460
AKR1B1	215	P1	LN_Pos	0.074
AKR1B1	215	P2	LN_Pos	0.561
AKR1B1	215	P3	LN_Pos	0.177
AKR1B1	215	P6	LN_Pos	0.455
AKR1B1	65	P1	LN_Pos	0.070
AKR1B1	65	P2	LN_Pos	0.590
AKR1B1	65	P3	LN_Pos	0.251
AKR1B1	65	P6	LN_Pos	0.056
AKR1B1	76	P1	LN_Pos	0.072
AKR1B1	76	P2	LN_Pos	0.609
AKR1B1	76	P3	LN_Pos	0.358
AKR1B1	76	P6	LN_Pos	0.061
AKR1B1	96	P1	LN_Pos	0.073
AKR1B1	96	P2	LN_Pos	0.560
AKR1B1	96	P3	LN_Pos	0.365
AKR1B1	96	P6	LN_Pos	0.376
AKR1B1	98	P1	LN_Pos	0.073
AKR1B1	98	P2	LN_Pos	0.596
AKR1B1	98	P3	LN_Pos	0.370
AKR1B1	98	P6	LN_Pos	0.369
BNIP3	101	P1	LN_Pos	0.069
BNIP3	101	P2	LN_Pos	0.837
BNIP3	101	P3	LN_Pos	0.000
BNIP3	101	P6	LN_Pos	0.150
BNIP3	107	P1	LN_Pos	0.034
BNIP3	107	P2	LN_Pos	0.674
BNIP3	107	P3	LN_Pos	0.100
BNIP3	107	P6	LN_Pos	0.500
BNIP3	112	P1	LN_Pos	0.138
BNIP3	112	P2	LN_Pos	0.837
BNIP3	112	P3	LN_Pos	0.025
BNIP3	112	P6	LN_Pos	0.400
BNIP3	120	P1	LN_Pos	0.138
BNIP3	120	P2	LN_Pos	0.860
BNIP3	120	P3	LN_Pos	0.075
BNIP3	120	P6	LN_Pos	0.750
BNIP3	128	P1	LN_Pos	0.138
BNIP3	128	P2	LN_Pos	0.810
BNIP3	128	P3	LN_Pos	0.105
BNIP3	128	P6	LN_Pos	0.100
BNIP3	133	P1	LN_Pos	0.276
BNIP3	133	P2	LN_Pos	0.833
BNIP3	133	P3	LN_Pos	0.395
BNIP3	133	P6	LN_Pos	0.350
BNIP3	145	P1	LN_Pos	0.214
BNIP3	145	P2	LN_Pos	0.872
BNIP3	145	P3	LN_Pos	0.056
BNIP3	145	P6	LN_Pos	NA
BNIP3	152	P1	LN_Pos	0.286
BNIP3	152	P2	LN_Pos	0.868
BNIP3	152	P3	LN_Pos	0.438
BNIP3	152	P6	LN_Pos	0.536
BNIP3	169	P1	LN_Pos	0.310
BNIP3	169	P2	LN_Pos	0.884
BNIP3	169	P3	LN_Pos	0.579
BNIP3	169	P6	LN_Pos	0.714
BNIP3	180	P1	LN_Pos	0.519
BNIP3	180	P2	LN_Pos	0.930
BNIP3	180	P3	LN_Pos	0.632
BNIP3	180	P6	LN_Pos	0.905
BNIP3	188	P1	LN_Pos	0.345
BNIP3	188	P2	LN_Pos	0.814
BNIP3	188	P3	LN_Pos	0.500
BNIP3	188	P6	LN_Pos	0.750
BNIP3	219	P1	LN_Pos	0.913
BNIP3	219	P2	LN_Pos	1.000
BNIP3	219	P3	LN_Pos	0.828
BNIP3	219	P6	LN_Pos	NA
BNIP3	234	P1	LN_Pos	0.917
BNIP3	234	P2	LN_Pos	0.933
BNIP3	234	P3	LN_Pos	0.867
BNIP3	234	P6	LN_Pos	NA
BNIP3	86	P1	LN_Pos	0.172
BNIP3	86	P2	LN_Pos	0.659
BNIP3	86	P3	LN_Pos	0.026
BNIP3	86	P6	LN_Pos	0.095
BNIP3	96	P1	LN_Pos	0.138
BNIP3	96	P2	LN_Pos	0.773
BNIP3	96	P3	LN_Pos	0.077
BNIP3	96	P6	LN_Pos	0.050
CRMP1	152	P1	LN_Pos	0.240
CRMP1	152	P2	LN_Pos	0.568
CRMP1	152	P3	LN_Pos	0.112
CRMP1	152	P6	LN_Pos	0.323
CRMP1	172	P1	LN_Pos	0.395
CRMP1	172	P2	LN_Pos	0.650
CRMP1	172	P3	LN_Pos	0.382
CRMP1	172	P6	LN_Pos	0.149
CRMP1	186	P1	LN_Pos	0.316
CRMP1	186	P2	LN_Pos	0.662
CRMP1	186	P3	LN_Pos	0.503
CRMP1	186	P6	LN_Pos	0.116
CRMP1	189	P1	LN_Pos	0.213
CRMP1	189	P2	LN_Pos	0.599
CRMP1	189	P3	LN_Pos	0.463
CRMP1	189	P6	LN_Pos	0.071
CRMP1	238	P1	LN_Pos	0.218
CRMP1	238	P2	LN_Pos	0.648
CRMP1	238	P3	LN_Pos	0.278
CRMP1	238	P6	LN_Pos	0.398
CRMP1	242	P1	LN_Pos	0.426
CRMP1	242	P2	LN_Pos	0.719
CRMP1	242	P3	LN_Pos	0.230
CRMP1	242	P6	LN_Pos	0.188
CRMP1	279	P1	LN_Pos	0.515
CRMP1	279	P2	LN_Pos	0.797
CRMP1	279	P3	LN_Pos	0.496
CRMP1	279	P6	LN_Pos	0.773
CRMP1	285	P1	LN_Pos	0.480
CRMP1	285	P2	LN_Pos	0.766
CRMP1	285	P3	LN_Pos	0.478
CRMP1	285	P6	LN_Pos	0.754
CRMP1	290	P1	LN_Pos	0.417
CRMP1	290	P2	LN_Pos	0.746
CRMP1	290	P3	LN_Pos	0.595
CRMP1	290	P6	LN_Pos	0.739
CRMP1	292	P1	LN_Pos	0.554
CRMP1	292	P2	LN_Pos	0.811
CRMP1	292	P3	LN_Pos	0.692
CRMP1	292	P6	LN_Pos	0.798
CRMP1	304	P1	LN_Pos	0.248
CRMP1	304	P2	LN_Pos	0.625
CRMP1	304	P3	LN_Pos	0.306
CRMP1	304	P6	LN_Pos	0.538
CRMP1	311	P1	LN_Pos	0.277
CRMP1	311	P2	LN_Pos	0.661
CRMP1	311	P3	LN_Pos	0.126
CRMP1	311	P6	LN_Pos	0.693
CRMP1	342	P1	LN_Pos	0.137
CRMP1	342	P2	LN_Pos	0.573
CRMP1	342	P3	LN_Pos	0.081
CRMP1	342	P6	LN_Pos	0.115
GSTP1	148	P1	LN_Pos	0.033
GSTP1	148	P2	LN_Pos	0.224
GSTP1	148	P3	LN_Pos	0.003
GSTP1	148	P6	LN_Pos	0.008
GSTP1	152	P1	LN_Pos	0.014
GSTP1	152	P2	LN_Pos	0.064
GSTP1	152	P3	LN_Pos	0.005
GSTP1	152	P6	LN_Pos	0.015
GSTP1	155	P1	LN_Pos	0.010
GSTP1	155	P2	LN_Pos	0.014
GSTP1	155	P3	LN_Pos	0.008
GSTP1	155	P6	LN_Pos	0.008
GSTP1	158	P1	LN_Pos	0.010
GSTP1	158	P2	LN_Pos	0.087
GSTP1	158	P3	LN_Pos	0.008
GSTP1	158	P6	LN_Pos	0.008
GSTP1	176	P1	LN_Pos	0.041
GSTP1	176	P2	LN_Pos	0.342
GSTP1	176	P3	LN_Pos	0.010
GSTP1	176	P6	LN_Pos	0.104
GSTP1	181	P1	LN_Pos	0.030
GSTP1	181	P2	LN_Pos	0.339
GSTP1	181	P3	LN_Pos	0.005
GSTP1	181	P6	LN_Pos	0.019
GSTP1	186	P1	LN_Pos	0.004
GSTP1	186	P2	LN_Pos	0.290
GSTP1	186	P3	LN_Pos	0.003
GSTP1	186	P6	LN_Pos	0.031
GSTP1	207	P1	LN_Pos	0.022
GSTP1	207	P2	LN_Pos	0.518
GSTP1	207	P3	LN_Pos	0.006
GSTP1	207	P6	LN_Pos	0.015
GSTP1	214	P1	LN_Pos	0.018
GSTP1	214	P2	LN_Pos	0.301
GSTP1	214	P3	LN_Pos	0.010
GSTP1	214	P6	LN_Pos	0.004
GSTP1	216	P1	LN_Pos	0.017
GSTP1	216	P2	LN_Pos	0.511
GSTP1	216	P3	LN_Pos	0.008
GSTP1	216	P6	LN_Pos	0.000
GSTP1	225	P1	LN_Pos	0.058
GSTP1	225	P2	LN_Pos	0.505
GSTP1	225	P3	LN_Pos	0.007
GSTP1	225	P6	LN_Pos	0.031
GSTP1	236	P1	LN_Pos	0.062
GSTP1	236	P2	LN_Pos	0.513
GSTP1	236	P3	LN_Pos	0.012
GSTP1	236	P6	LN_Pos	0.031
GSTP1	239	P1	LN_Pos	0.056
GSTP1	239	P2	LN_Pos	0.516
GSTP1	239	P3	LN_Pos	0.013
GSTP1	239	P6	LN_Pos	0.050
GSTP1	242	P1	LN_Pos	0.060
GSTP1	242	P2	LN_Pos	0.516
GSTP1	242	P3	LN_Pos	0.012
GSTP1	242	P6	LN_Pos	0.076
GSTP1	251	P1	LN_Pos	0.065
GSTP1	251	P2	LN_Pos	0.514
GSTP1	251	P3	LN_Pos	0.006
GSTP1	251	P6	LN_Pos	0.076
GSTP1	266	P1	LN_Pos	0.062
GSTP1	266	P2	LN_Pos	0.511
GSTP1	266	P3	LN_Pos	0.002
GSTP1	266	P6	LN_Pos	0.066
GSTP1	268	P1	LN_Pos	0.047
GSTP1	268	P2	LN_Pos	0.513
GSTP1	268	P3	LN_Pos	0.007
GSTP1	268	P6	LN_Pos	0.031
GSTP1	270	P1	LN_Pos	0.035
GSTP1	270	P2	LN_Pos	0.352
GSTP1	270	P3	LN_Pos	0.004
GSTP1	270	P6	LN_Pos	0.019
GSTP1	275	P1	LN_Pos	0.023
GSTP1	275	P2	LN_Pos	0.175
GSTP1	275	P3	LN_Pos	0.006
GSTP1	275	P6	LN_Pos	0.015
GSTP1	277	P1	LN_Pos	0.023
GSTP1	277	P2	LN_Pos	0.184
GSTP1	277	P3	LN_Pos	0.006
GSTP1	277	P6	LN_Pos	0.015
GSTP1	283	P1	LN_Pos	0.019
GSTP1	283	P2	LN_Pos	0.168
GSTP1	283	P3	LN_Pos	0.008
GSTP1	283	P6	LN_Pos	0.008
HOXA5	141	P1	LN_Pos	0.616
HOXA5	141	P2	LN_Pos	0.817
HOXA5	141	P3	LN_Pos	0.532
HOXA5	141	P6	LN_Pos	0.214
HOXA5	143	P1	LN_Pos	0.584
HOXA5	143	P2	LN_Pos	0.808
HOXA5	143	P3	LN_Pos	0.549
HOXA5	143	P6	LN_Pos	0.143
HOXA5	152	P1	LN_Pos	0.411
HOXA5	152	P2	LN_Pos	0.779
HOXA5	152	P3	LN_Pos	0.472
HOXA5	152	P6	LN_Pos	0.119
HOXA5	212	P1	LN_Pos	0.615
HOXA5	212	P2	LN_Pos	0.839
HOXA5	212	P3	LN_Pos	0.634
HOXA5	212	P6	LN_Pos	0.520
HOXA5	225	P1	LN_Pos	0.738
HOXA5	225	P2	LN_Pos	0.850
HOXA5	225	P3	LN_Pos	0.663
HOXA5	225	P6	LN_Pos	0.420
HOXA5	244	P1	LN_Pos	0.759
HOXA5	244	P2	LN_Pos	0.854
HOXA5	244	P3	LN_Pos	0.710
HOXA5	244	P6	LN_Pos	0.560
HOXA5	254	P1	LN_Pos	0.741
HOXA5	254	P2	LN_Pos	0.835
HOXA5	254	P3	LN_Pos	0.754
HOXA5	254	P6	LN_Pos	0.469
HOXA5	259	P1	LN_Pos	0.817
HOXA5	259	P2	LN_Pos	0.807
HOXA5	259	P3	LN_Pos	0.598
HOXA5	259	P6	LN_Pos	0.429
HOXA5	266	P1	LN_Pos	0.623
HOXA5	266	P2	LN_Pos	0.774
HOXA5	266	P3	LN_Pos	0.597
HOXA5	266	P6	LN_Pos	0.343
HOXA5	297	P1	LN_Pos	0.652
HOXA5	297	P2	LN_Pos	0.776
HOXA5	297	P3	LN_Pos	0.706
HOXA5	297	P6	LN_Pos	0.579
HOXA5	299	P1	LN_Pos	0.804
HOXA5	299	P2	LN_Pos	0.788
HOXA5	299	P3	LN_Pos	0.738
HOXA5	299	P6	LN_Pos	0.395
HOXA5	304	P1	LN_Pos	0.462
HOXA5	304	P2	LN_Pos	0.718
HOXA5	304	P3	LN_Pos	0.643
HOXA5	304	P6	LN_Pos	0.526
HOXA5	310	P1	LN_Pos	0.614
HOXA5	310	P2	LN_Pos	0.718
HOXA5	310	P3	LN_Pos	0.563
HOXA5	310	P6	LN_Pos	0.553
ING5	106	P1	LN_Pos	0.129
ING5	106	P2	LN_Pos	0.135
ING5	106	P3	LN_Pos	0.119
ING5	106	P6	LN_Pos	0.128
ING5	111	P1	LN_Pos	0.028
ING5	111	P2	LN_Pos	0.035
ING5	111	P3	LN_Pos	0.030
ING5	111	P6	LN_Pos	0.030
ING5	152	P1	LN_Pos	0.190
ING5	152	P2	LN_Pos	0.193
ING5	152	P3	LN_Pos	0.186
ING5	152	P6	LN_Pos	0.198
ING5	156	P1	LN_Pos	0.260
ING5	156	P2	LN_Pos	0.267
ING5	156	P3	LN_Pos	0.253
ING5	156	P6	LN_Pos	0.263
ING5	161	P1	LN_Pos	0.414
ING5	161	P2	LN_Pos	0.427
ING5	161	P3	LN_Pos	0.396
ING5	161	P6	LN_Pos	0.433
ING5	54	P1	LN_Pos	0.278
ING5	54	P2	LN_Pos	0.279
ING5	54	P3	LN_Pos	0.270
ING5	54	P6	LN_Pos	0.286
ING5	58	P1	LN_Pos	0.237
ING5	58	P2	LN_Pos	0.242
ING5	58	P3	LN_Pos	0.229
ING5	58	P6	LN_Pos	0.242
ING5	66	P1	LN_Pos	0.296
ING5	66	P2	LN_Pos	0.304
ING5	66	P3	LN_Pos	0.291
ING5	66	P6	LN_Pos	0.315
ING5	70	P1	LN_Pos	0.212
ING5	70	P2	LN_Pos	0.211
ING5	70	P3	LN_Pos	0.205
ING5	70	P6	LN_Pos	0.217
PAX6	133	P1	LN_Pos	0.196
PAX6	133	P2	LN_Pos	0.570
PAX6	133	P3	LN_Pos	0.263
PAX6	133	P6	LN_Pos	0.657
PAX6	136	P1	LN_Pos	0.246
PAX6	136	P2	LN_Pos	0.639
PAX6	136	P3	LN_Pos	0.444
PAX6	136	P6	LN_Pos	0.664
PAX6	142	P1	LN_Pos	0.130
PAX6	142	P2	LN_Pos	0.587
PAX6	142	P3	LN_Pos	0.227
PAX6	142	P6	LN_Pos	0.155
PAX6	151	P1	LN_Pos	0.167
PAX6	151	P2	LN_Pos	0.613
PAX6	151	P3	LN_Pos	0.405
PAX6	151	P6	LN_Pos	0.604
PAX6	169	P1	LN_Pos	0.147
PAX6	169	P2	LN_Pos	0.605
PAX6	169	P3	LN_Pos	0.260
PAX6	169	P6	LN_Pos	0.652
PAX6	193	P1	LN_Pos	0.192
PAX6	193	P2	LN_Pos	0.615
PAX6	193	P3	LN_Pos	0.448
PAX6	193	P6	LN_Pos	0.449
PAX6	202	P1	LN_Pos	0.275
PAX6	202	P2	LN_Pos	0.629
PAX6	202	P3	LN_Pos	0.482
PAX6	202	P6	LN_Pos	0.693
PAX6	230	P1	LN_Pos	0.214
PAX6	230	P2	LN_Pos	0.620
PAX6	230	P3	LN_Pos	0.436
PAX6	230	P6	LN_Pos	0.503
PAX6	232	P1	LN_Pos	0.217
PAX6	232	P2	LN_Pos	0.621
PAX6	232	P3	LN_Pos	0.437
PAX6	232	P6	LN_Pos	0.656
PAX6	245	P1	LN_Pos	0.149
PAX6	245	P2	LN_Pos	0.593
PAX6	245	P3	LN_Pos	0.408
PAX6	245	P6	LN_Pos	0.634
PAX6	261	P1	LN_Pos	0.112
PAX6	261	P2	LN_Pos	0.535
PAX6	261	P3	LN_Pos	0.384
PAX6	261	P6	LN_Pos	0.104
PAX6	265	P1	LN_Pos	0.168
PAX6	265	P2	LN_Pos	0.601
PAX6	265	P3	LN_Pos	0.427
PAX6	265	P6	LN_Pos	0.449
PAX6	268	P1	LN_Pos	0.074
PAX6	268	P2	LN_Pos	0.448
PAX6	268	P3	LN_Pos	0.364
PAX6	268	P6	LN_Pos	0.328
PTOV1-AS1	139	P1	LN_Pos	0.585
PTOV1-AS1	139	P2	LN_Pos	0.393
PTOV1-AS1	139	P3	LN_Pos	0.228
PTOV1-AS1	139	P6	LN_Pos	NA
PTOV1-AS1	151	P1	LN_Pos	0.733
PTOV1-AS1	151	P2	LN_Pos	0.651
PTOV1-AS1	151	P3	LN_Pos	0.350
PTOV1-AS1	151	P6	LN_Pos	NA
PTOV1-AS1	153	P1	LN_Pos	0.867
PTOV1-AS1	153	P2	LN_Pos	0.738
PTOV1-AS1	153	P3	LN_Pos	0.538
PTOV1-AS1	153	P6	LN_Pos	NA
PTOV1-AS1	167	P1	LN_Pos	0.657
PTOV1-AS1	167	P2	LN_Pos	0.841
PTOV1-AS1	167	P3	LN_Pos	0.429
PTOV1-AS1	167	P6	LN_Pos	NA
PTOV1-AS1	189	P1	LN_Pos	0.524
PTOV1-AS1	189	P2	LN_Pos	0.493
PTOV1-AS1	189	P3	LN_Pos	0.459
PTOV1-AS1	189	P6	LN_Pos	0.470
PTOV1-AS1	71	P1	LN_Pos	0.332
PTOV1-AS1	71	P2	LN_Pos	0.374
PTOV1-AS1	71	P3	LN_Pos	0.327
PTOV1-AS1	71	P6	LN_Pos	0.378
RASGRF2	103	P1	LN_Pos	0.066
RASGRF2	103	P2	LN_Pos	0.450
RASGRF2	103	P3	LN_Pos	0.053
RASGRF2	103	P6	LN_Pos	0.330
RASGRF2	106	P1	LN_Pos	0.055
RASGRF2	106	P2	LN_Pos	0.447
RASGRF2	106	P3	LN_Pos	0.042
RASGRF2	106	P6	LN_Pos	0.499
RASGRF2	109	P1	LN_Pos	0.080
RASGRF2	109	P2	LN_Pos	0.471
RASGRF2	109	P3	LN_Pos	0.240
RASGRF2	109	P6	LN_Pos	0.322
RASGRF2	121	P1	LN_Pos	0.076
RASGRF2	121	P2	LN_Pos	0.497
RASGRF2	121	P3	LN_Pos	0.208
RASGRF2	121	P6	LN_Pos	0.493
RASGRF2	125	P1	LN_Pos	0.101
RASGRF2	125	P2	LN_Pos	0.509
RASGRF2	125	P3	LN_Pos	0.504
RASGRF2	125	P6	LN_Pos	0.499
RASGRF2	130	P1	LN_Pos	0.063
RASGRF2	130	P2	LN_Pos	0.465
RASGRF2	130	P3	LN_Pos	0.044
RASGRF2	130	P6	LN_Pos	0.491
RASGRF2	132	P1	LN_Pos	0.059
RASGRF2	132	P2	LN_Pos	0.452
RASGRF2	132	P3	LN_Pos	0.039
RASGRF2	132	P6	LN_Pos	0.499
RASGRF2	150	P1	LN_Pos	0.103
RASGRF2	150	P2	LN_Pos	0.480
RASGRF2	150	P3	LN_Pos	0.102
RASGRF2	150	P6	LN_Pos	0.508
RASGRF2	152	P1	LN_Pos	0.089
RASGRF2	152	P2	LN_Pos	0.479
RASGRF2	152	P3	LN_Pos	0.080
RASGRF2	152	P6	LN_Pos	0.504
RASGRF2	154	P1	LN_Pos	0.112
RASGRF2	154	P2	LN_Pos	0.523
RASGRF2	154	P3	LN_Pos	0.518
RASGRF2	154	P6	LN_Pos	0.507
RASGRF2	165	P1	LN_Pos	0.150
RASGRF2	165	P2	LN_Pos	0.591
RASGRF2	165	P3	LN_Pos	0.532
RASGRF2	165	P6	LN_Pos	0.545
RASGRF2	167	P1	LN_Pos	0.128
RASGRF2	167	P2	LN_Pos	0.614
RASGRF2	167	P3	LN_Pos	0.526
RASGRF2	167	P6	LN_Pos	0.525
RASGRF2	185	P1	LN_Pos	0.113
RASGRF2	185	P2	LN_Pos	0.560
RASGRF2	185	P3	LN_Pos	0.401
RASGRF2	185	P6	LN_Pos	0.347
RASGRF2	188	P1	LN_Pos	0.135
RASGRF2	188	P2	LN_Pos	0.611
RASGRF2	188	P3	LN_Pos	0.261
RASGRF2	188	P6	LN_Pos	0.528
RASGRF2	76	P1	LN_Pos	0.109
RASGRF2	76	P2	LN_Pos	0.515
RASGRF2	76	P3	LN_Pos	0.519
RASGRF2	76	P6	LN_Pos	0.507
RASGRF2	80	P1	LN_Pos	0.101
RASGRF2	80	P2	LN_Pos	0.511
RASGRF2	80	P3	LN_Pos	0.509
RASGRF2	80	P6	LN_Pos	0.505
RASGRF2	84	P1	LN_Pos	0.073
RASGRF2	84	P2	LN_Pos	0.459
RASGRF2	84	P3	LN_Pos	0.224
RASGRF2	84	P6	LN_Pos	0.493
RASGRF2	88	P1	LN_Pos	0.088
RASGRF2	88	P2	LN_Pos	0.463
RASGRF2	88	P3	LN_Pos	0.501
RASGRF2	88	P6	LN_Pos	0.484
RASGRF2	90	P1	LN_Pos	0.091
RASGRF2	90	P2	LN_Pos	0.543
RASGRF2	90	P3	LN_Pos	0.512
RASGRF2	90	P6	LN_Pos	0.517
RHOF	111	P1	LN_Pos	0.020
RHOF	111	P2	LN_Pos	0.402
RHOF	111	P3	LN_Pos	0.051
RHOF	111	P6	LN_Pos	0.010
RHOF	130	P1	LN_Pos	0.018
RHOF	130	P2	LN_Pos	0.185
RHOF	130	P3	LN_Pos	0.107
RHOF	130	P6	LN_Pos	0.019
RHOF	138	P1	LN_Pos	0.057
RHOF	138	P2	LN_Pos	0.589
RHOF	138	P3	LN_Pos	0.387
RHOF	138	P6	LN_Pos	0.034
RHOF	143	P1	LN_Pos	0.023
RHOF	143	P2	LN_Pos	0.414
RHOF	143	P3	LN_Pos	0.178
RHOF	143	P6	LN_Pos	0.023
RHOF	151	P1	LN_Pos	0.036
RHOF	151	P2	LN_Pos	0.536
RHOF	151	P3	LN_Pos	0.362
RHOF	151	P6	LN_Pos	0.030
RHOF	155	P1	LN_Pos	0.030
RHOF	155	P2	LN_Pos	0.441
RHOF	155	P3	LN_Pos	0.202
RHOF	155	P6	LN_Pos	0.042
RHOF	163	P1	LN_Pos	0.039
RHOF	163	P2	LN_Pos	0.406
RHOF	163	P3	LN_Pos	0.093
RHOF	163	P6	LN_Pos	0.042
RHOF	169	P1	LN_Pos	0.021
RHOF	169	P2	LN_Pos	0.362
RHOF	169	P3	LN_Pos	0.128
RHOF	169	P6	LN_Pos	0.027
RHOF	174	P1	LN_Pos	0.026
RHOF	174	P2	LN_Pos	0.422
RHOF	174	P3	LN_Pos	0.185
RHOF	174	P6	LN_Pos	0.037
RHOF	191	P1	LN_Pos	0.020
RHOF	191	P2	LN_Pos	0.090
RHOF	191	P3	LN_Pos	0.025
RHOF	191	P6	LN_Pos	0.025
RHOF	217	P1	LN_Pos	0.018
RHOF	217	P2	LN_Pos	0.302
RHOF	217	P3	LN_Pos	0.030
RHOF	217	P6	LN_Pos	0.037
RHOF	224	P1	LN_Pos	0.038
RHOF	224	P2	LN_Pos	0.535
RHOF	224	P3	LN_Pos	0.308
RHOF	224	P6	LN_Pos	0.015
RHOF	241	P1	LN_Pos	0.057
RHOF	241	P2	LN_Pos	0.651
RHOF	241	P3	LN_Pos	0.203
RHOF	241	P6	LN_Pos	0.043
RHOF	246	P1	LN_Pos	0.026
RHOF	246	P2	LN_Pos	0.567
RHOF	246	P3	LN_Pos	0.176
RHOF	246	P6	LN_Pos	0.009
RHOF	258	P1	LN_Pos	0.011
RHOF	258	P2	LN_Pos	0.230
RHOF	258	P3	LN_Pos	0.043
RHOF	258	P6	LN_Pos	0.006
RHOF	85	P1	LN_Pos	0.037
RHOF	85	P2	LN_Pos	0.410
RHOF	85	P3	LN_Pos	0.082
RHOF	85	P6	LN_Pos	0.026
RHOF	90	P1	LN_Pos	0.018
RHOF	90	P2	LN_Pos	0.271
RHOF	90	P3	LN_Pos	0.040
RHOF	90	P6	LN_Pos	0.026
AKR1B1	100	N1	LN_Neg	0.030
AKR1B1	100	N2	LN_Neg	0.019
AKR1B1	100	N3	LN_Neg	0.105
AKR1B1	100	N6	LN_Neg	0.156
AKR1B1	114	N1	LN_Neg	0.026
AKR1B1	114	N2	LN_Neg	0.015
AKR1B1	114	N3	LN_Neg	0.102
AKR1B1	114	N6	LN_Neg	0.089
AKR1B1	117	N1	LN_Neg	0.136
AKR1B1	117	N2	LN_Neg	0.034
AKR1B1	117	N3	LN_Neg	0.114
AKR1B1	117	N6	LN_Neg	0.192
AKR1B1	121	N1	LN_Neg	0.039
AKR1B1	121	N2	LN_Neg	0.017
AKR1B1	121	N3	LN_Neg	0.107
AKR1B1	121	N6	LN_Neg	0.062
AKR1B1	125	N1	LN_Neg	0.065
AKR1B1	125	N2	LN_Neg	0.037
AKR1B1	125	N3	LN_Neg	0.118
AKR1B1	125	N6	LN_Neg	0.127
AKR1B1	127	N1	LN_Neg	0.035
AKR1B1	127	N2	LN_Neg	0.016
AKR1B1	127	N3	LN_Neg	0.109
AKR1B1	127	N6	LN_Neg	0.096
AKR1B1	132	N1	LN_Neg	0.022
AKR1B1	132	N2	LN_Neg	0.024
AKR1B1	132	N3	LN_Neg	0.162
AKR1B1	132	N6	LN_Neg	0.094
AKR1B1	151	N1	LN_Neg	0.152
AKR1B1	151	N2	LN_Neg	0.040
AKR1B1	151	N3	LN_Neg	0.128
AKR1B1	151	N6	LN_Neg	0.131
AKR1B1	161	N1	LN_Neg	0.103
AKR1B1	161	N2	LN_Neg	0.287
AKR1B1	161	N3	LN_Neg	0.112
AKR1B1	161	N6	LN_Neg	0.163
AKR1B1	174	N1	LN_Neg	0.385
AKR1B1	174	N2	LN_Neg	0.677
AKR1B1	174	N3	LN_Neg	0.202
AKR1B1	174	N6	LN_Neg	0.255
AKR1B1	176	N1	LN_Neg	0.408
AKR1B1	176	N2	LN_Neg	0.479
AKR1B1	176	N3	LN_Neg	0.210
AKR1B1	176	N6	LN_Neg	0.259
AKR1B1	178	N1	LN_Neg	0.458
AKR1B1	178	N2	LN_Neg	0.577
AKR1B1	178	N3	LN_Neg	0.207
AKR1B1	178	N6	LN_Neg	0.277
AKR1B1	192	N1	LN_Neg	0.134
AKR1B1	192	N2	LN_Neg	0.297
AKR1B1	192	N3	LN_Neg	0.097
AKR1B1	192	N6	LN_Neg	0.155
AKR1B1	199	N1	LN_Neg	0.434
AKR1B1	199	N2	LN_Neg	0.260
AKR1B1	199	N3	LN_Neg	0.185
AKR1B1	199	N6	LN_Neg	0.154
AKR1B1	205	N1	LN_Neg	0.058
AKR1B1	205	N2	LN_Neg	0.054
AKR1B1	205	N3	LN_Neg	0.156
AKR1B1	205	N6	LN_Neg	0.110
AKR1B1	207	N1	LN_Neg	0.118
AKR1B1	207	N2	LN_Neg	0.267
AKR1B1	207	N3	LN_Neg	0.190
AKR1B1	207	N6	LN_Neg	0.137
AKR1B1	215	N1	LN_Neg	0.348
AKR1B1	215	N2	LN_Neg	0.444
AKR1B1	215	N3	LN_Neg	0.088
AKR1B1	215	N6	LN_Neg	0.169
AKR1B1	65	N1	LN_Neg	0.012
AKR1B1	65	N2	LN_Neg	0.011
AKR1B1	65	N3	LN_Neg	0.022
AKR1B1	65	N6	LN_Neg	0.213
AKR1B1	76	N1	LN_Neg	0.021
AKR1B1	76	N2	LN_Neg	0.034
AKR1B1	76	N3	LN_Neg	0.025
AKR1B1	76	N6	LN_Neg	0.245
AKR1B1	96	N1	LN_Neg	0.139
AKR1B1	96	N2	LN_Neg	0.191
AKR1B1	96	N3	LN_Neg	0.111
AKR1B1	96	N6	LN_Neg	0.175
AKR1B1	98	N1	LN_Neg	0.146
AKR1B1	98	N2	LN_Neg	0.033
AKR1B1	98	N3	LN_Neg	0.109
AKR1B1	98	N6	LN_Neg	0.200
BNIP3	101	N1	LN_Neg	0.029
BNIP3	101	N2	LN_Neg	0.000
BNIP3	101	N3	LN_Neg	0.298
BNIP3	101	N6	LN_Neg	0.082
BNIP3	107	N1	LN_Neg	0.147
BNIP3	107	N2	LN_Neg	0.020
BNIP3	107	N3	LN_Neg	0.255
BNIP3	107	N6	LN_Neg	0.130
BNIP3	112	N1	LN_Neg	0.088
BNIP3	112	N2	LN_Neg	0.041
BNIP3	112	N3	LN_Neg	0.489
BNIP3	112	N6	LN_Neg	0.125
BNIP3	120	N1	LN_Neg	0.147
BNIP3	120	N2	LN_Neg	0.020
BNIP3	120	N3	LN_Neg	0.391
BNIP3	120	N6	LN_Neg	0.149
BNIP3	128	N1	LN_Neg	0.061
BNIP3	128	N2	LN_Neg	0.204
BNIP3	128	N3	LN_Neg	0.311
BNIP3	128	N6	LN_Neg	0.109
BNIP3	133	N1	LN_Neg	0.121
BNIP3	133	N2	LN_Neg	0.041
BNIP3	133	N3	LN_Neg	0.370
BNIP3	133	N6	LN_Neg	0.159
BNIP3	145	N1	LN_Neg	0.412
BNIP3	145	N2	LN_Neg	0.104
BNIP3	145	N3	LN_Neg	0.634
BNIP3	145	N6	LN_Neg	0.227
BNIP3	152	N1	LN_Neg	0.525
BNIP3	152	N2	LN_Neg	0.410
BNIP3	152	N3	LN_Neg	0.575
BNIP3	152	N6	LN_Neg	0.258
BNIP3	169	N1	LN_Neg	0.722
BNIP3	169	N2	LN_Neg	0.469
BNIP3	169	N3	LN_Neg	0.681
BNIP3	169	N6	LN_Neg	0.457
BNIP3	180	N1	LN_Neg	0.667
BNIP3	180	N2	LN_Neg	0.638
BNIP3	180	N3	LN_Neg	0.739
BNIP3	180	N6	LN_Neg	0.489
BNIP3	188	N1	LN_Neg	0.545
BNIP3	188	N2	LN_Neg	0.429
BNIP3	188	N3	LN_Neg	0.542
BNIP3	188	N6	LN_Neg	0.348
BNIP3	219	N1	LN_Neg	0.767
BNIP3	219	N2	LN_Neg	1.000
BNIP3	219	N3	LN_Neg	0.897
BNIP3	219	N6	LN_Neg	0.852
BNIP3	234	N1	LN_Neg	0.900
BNIP3	234	N2	LN_Neg	0.886
BNIP3	234	N3	LN_Neg	0.925
BNIP3	234	N6	LN_Neg	0.929
BNIP3	86	N1	LN_Neg	0.057
BNIP3	86	N2	LN_Neg	0.020
BNIP3	86	N3	LN_Neg	0.146
BNIP3	86	N6	LN_Neg	0.122
BNIP3	96	N1	LN_Neg	0.029
BNIP3	96	N2	LN_Neg	0.000
BNIP3	96	N3	LN_Neg	0.128
BNIP3	96	N6	LN_Neg	0.102
CRMP1	152	N1	LN_Neg	0.067
CRMP1	152	N2	LN_Neg	0.076
CRMP1	152	N3	LN_Neg	0.125
CRMP1	152	N6	LN_Neg	0.129
CRMP1	172	N1	LN_Neg	0.166
CRMP1	172	N2	LN_Neg	0.135
CRMP1	172	N3	LN_Neg	0.356
CRMP1	172	N6	LN_Neg	0.282
CRMP1	186	N1	LN_Neg	0.130
CRMP1	186	N2	LN_Neg	0.070
CRMP1	186	N3	LN_Neg	0.263
CRMP1	186	N6	LN_Neg	0.230
CRMP1	189	N1	LN_Neg	0.096
CRMP1	189	N2	LN_Neg	0.039
CRMP1	189	N3	LN_Neg	0.222
CRMP1	189	N6	LN_Neg	0.164
CRMP1	238	N1	LN_Neg	0.416
CRMP1	238	N2	LN_Neg	0.054
CRMP1	238	N3	LN_Neg	0.257
CRMP1	238	N6	LN_Neg	0.247
CRMP1	242	N1	LN_Neg	0.494
CRMP1	242	N2	LN_Neg	0.106
CRMP1	242	N3	LN_Neg	0.449
CRMP1	242	N6	LN_Neg	0.377
CRMP1	279	N1	LN_Neg	0.504
CRMP1	279	N2	LN_Neg	0.670
CRMP1	279	N3	LN_Neg	0.552
CRMP1	279	N6	LN_Neg	0.533
CRMP1	285	N1	LN_Neg	0.237
CRMP1	285	N2	LN_Neg	0.493
CRMP1	285	N3	LN_Neg	0.518
CRMP1	285	N6	LN_Neg	0.470
CRMP1	290	N1	LN_Neg	0.204
CRMP1	290	N2	LN_Neg	0.657
CRMP1	290	N3	LN_Neg	0.502
CRMP1	290	N6	LN_Neg	0.455
CRMP1	292	N1	LN_Neg	0.299
CRMP1	292	N2	LN_Neg	0.727
CRMP1	292	N3	LN_Neg	0.591
CRMP1	292	N6	LN_Neg	0.567
CRMP1	304	N1	LN_Neg	0.086
CRMP1	304	N2	LN_Neg	0.329
CRMP1	304	N3	LN_Neg	0.370
CRMP1	304	N6	LN_Neg	0.335
CRMP1	311	N1	LN_Neg	0.105
CRMP1	311	N2	LN_Neg	0.068
CRMP1	311	N3	LN_Neg	0.259
CRMP1	311	N6	LN_Neg	0.266
CRMP1	342	N1	LN_Neg	0.060
CRMP1	342	N2	LN_Neg	0.309
CRMP1	342	N3	LN_Neg	0.322
CRMP1	342	N6	LN_Neg	0.203
GSTP1	148	N1	LN_Neg	0.015
GSTP1	148	N2	LN_Neg	0.008
GSTP1	148	N3	LN_Neg	0.037
GSTP1	148	N6	LN_Neg	0.004
GSTP1	152	N1	LN_Neg	0.003
GSTP1	152	N2	LN_Neg	0.009
GSTP1	152	N3	LN_Neg	0.036
GSTP1	152	N6	LN_Neg	0.012
GSTP1	155	N1	LN_Neg	0.009
GSTP1	155	N2	LN_Neg	0.005
GSTP1	155	N3	LN_Neg	0.016
GSTP1	155	N6	LN_Neg	0.003
GSTP1	158	N1	LN_Neg	0.009
GSTP1	158	N2	LN_Neg	0.002
GSTP1	158	N3	LN_Neg	0.023
GSTP1	158	N6	LN_Neg	0.005
GSTP1	176	N1	LN_Neg	0.010
GSTP1	176	N2	LN_Neg	0.006
GSTP1	176	N3	LN_Neg	0.170
GSTP1	176	N6	LN_Neg	0.006
GSTP1	181	N1	LN_Neg	0.013
GSTP1	181	N2	LN_Neg	0.002
GSTP1	181	N3	LN_Neg	0.088
GSTP1	181	N6	LN_Neg	0.008
GSTP1	186	N1	LN_Neg	0.015
GSTP1	186	N2	LN_Neg	0.000
GSTP1	186	N3	LN_Neg	0.023
GSTP1	186	N6	LN_Neg	0.007
GSTP1	207	N1	LN_Neg	0.017
GSTP1	207	N2	LN_Neg	0.006
GSTP1	207	N3	LN_Neg	0.091
GSTP1	207	N6	LN_Neg	0.005
GSTP1	214	N1	LN_Neg	0.013
GSTP1	214	N2	LN_Neg	0.008
GSTP1	214	N3	LN_Neg	0.035
GSTP1	214	N6	LN_Neg	0.012
GSTP1	216	N1	LN_Neg	0.011
GSTP1	216	N2	LN_Neg	0.006
GSTP1	216	N3	LN_Neg	0.045
GSTP1	216	N6	LN_Neg	0.004
GSTP1	225	N1	LN_Neg	0.030
GSTP1	225	N2	LN_Neg	0.010
GSTP1	225	N3	LN_Neg	0.133
GSTP1	225	N6	LN_Neg	0.004
GSTP1	236	N1	LN_Neg	0.017
GSTP1	236	N2	LN_Neg	0.011
GSTP1	236	N3	LN_Neg	0.172
GSTP1	236	N6	LN_Neg	0.008
GSTP1	239	N1	LN_Neg	0.025
GSTP1	239	N2	LN_Neg	0.006
GSTP1	239	N3	LN_Neg	0.177
GSTP1	239	N6	LN_Neg	0.003
GSTP1	242	N1	LN_Neg	0.029
GSTP1	242	N2	LN_Neg	0.015
GSTP1	242	N3	LN_Neg	0.166
GSTP1	242	N6	LN_Neg	0.008
GSTP1	251	N1	LN_Neg	0.053
GSTP1	251	N2	LN_Neg	0.031
GSTP1	251	N3	LN_Neg	0.121
GSTP1	251	N6	LN_Neg	0.006
GSTP1	266	N1	LN_Neg	0.024
GSTP1	266	N2	LN_Neg	0.008
GSTP1	266	N3	LN_Neg	0.162
GSTP1	266	N6	LN_Neg	0.002
GSTP1	268	N1	LN_Neg	0.029
GSTP1	268	N2	LN_Neg	0.002
GSTP1	268	N3	LN_Neg	0.102
GSTP1	268	N6	LN_Neg	0.006
GSTP1	270	N1	LN_Neg	0.010
GSTP1	270	N2	LN_Neg	0.007
GSTP1	270	N3	LN_Neg	0.085
GSTP1	270	N6	LN_Neg	0.002
GSTP1	275	N1	LN_Neg	0.017
GSTP1	275	N2	LN_Neg	0.009
GSTP1	275	N3	LN_Neg	0.048
GSTP1	275	N6	LN_Neg	0.005
GSTP1	277	N1	LN_Neg	0.008
GSTP1	277	N2	LN_Neg	0.004
GSTP1	277	N3	LN_Neg	0.074
GSTP1	277	N6	LN_Neg	0.002
GSTP1	283	N1	LN_Neg	0.008
GSTP1	283	N2	LN_Neg	0.015
GSTP1	283	N3	LN_Neg	0.076
GSTP1	283	N6	LN_Neg	0.009
HOXA5	141	N1	LN_Neg	0.599
HOXA5	141	N2	LN_Neg	0.709
HOXA5	141	N3	LN_Neg	0.537
HOXA5	141	N6	LN_Neg	0.356
HOXA5	143	N1	LN_Neg	0.500
HOXA5	143	N2	LN_Neg	0.767
HOXA5	143	N3	LN_Neg	0.496
HOXA5	143	N6	LN_Neg	0.380
HOXA5	152	N1	LN_Neg	0.168
HOXA5	152	N2	LN_Neg	0.806
HOXA5	152	N3	LN_Neg	0.366
HOXA5	152	N6	LN_Neg	0.297
HOXA5	212	N1	LN_Neg	0.521
HOXA5	212	N2	LN_Neg	0.877
HOXA5	212	N3	LN_Neg	0.569
HOXA5	212	N6	LN_Neg	0.417
HOXA5	225	N1	LN_Neg	0.483
HOXA5	225	N2	LN_Neg	0.969
HOXA5	225	N3	LN_Neg	0.613
HOXA5	225	N6	LN_Neg	0.605
HOXA5	244	N1	LN_Neg	0.543
HOXA5	244	N2	LN_Neg	0.931
HOXA5	244	N3	LN_Neg	0.573
HOXA5	244	N6	LN_Neg	0.556
HOXA5	254	N1	LN_Neg	0.571
HOXA5	254	N2	LN_Neg	0.821
HOXA5	254	N3	LN_Neg	0.535
HOXA5	254	N6	LN_Neg	0.574
HOXA5	259	N1	LN_Neg	0.378
HOXA5	259	N2	LN_Neg	0.741
HOXA5	259	N3	LN_Neg	0.546
HOXA5	259	N6	LN_Neg	0.478
HOXA5	266	N1	LN_Neg	0.327
HOXA5	266	N2	LN_Neg	0.581
HOXA5	266	N3	LN_Neg	0.453
HOXA5	266	N6	LN_Neg	0.515
HOXA5	297	N1	LN_Neg	0.330
HOXA5	297	N2	LN_Neg	0.886
HOXA5	297	N3	LN_Neg	0.566
HOXA5	297	N6	LN_Neg	0.426
HOXA5	299	N1	LN_Neg	0.330
HOXA5	299	N2	LN_Neg	0.761
HOXA5	299	N3	LN_Neg	0.576
HOXA5	299	N6	LN_Neg	0.426
HOXA5	304	N1	LN_Neg	0.304
HOXA5	304	N2	LN_Neg	0.648
HOXA5	304	N3	LN_Neg	0.424
HOXA5	304	N6	LN_Neg	0.265
HOXA5	310	N1	LN_Neg	0.357
HOXA5	310	N2	LN_Neg	0.784
HOXA5	310	N3	LN_Neg	0.596
HOXA5	310	N6	LN_Neg	0.338
ING5	106	N1	LN_Neg	0.141
ING5	106	N2	LN_Neg	0.129
ING5	106	N3	LN_Neg	0.126
ING5	106	N6	LN_Neg	0.131
ING5	111	N1	LN_Neg	0.031
ING5	111	N2	LN_Neg	0.028
ING5	111	N3	LN_Neg	0.027
ING5	111	N6	LN_Neg	0.030
ING5	152	N1	LN_Neg	0.197
ING5	152	N2	LN_Neg	0.183
ING5	152	N3	LN_Neg	0.191
ING5	152	N6	LN_Neg	0.188
ING5	156	N1	LN_Neg	0.271
ING5	156	N2	LN_Neg	0.247
ING5	156	N3	LN_Neg	0.259
ING5	156	N6	LN_Neg	0.259
ING5	161	N1	LN_Neg	0.440
ING5	161	N2	LN_Neg	0.400
ING5	161	N3	LN_Neg	0.417
ING5	161	N6	LN_Neg	0.411
ING5	54	N1	LN_Neg	0.295
ING5	54	N2	LN_Neg	0.276
ING5	54	N3	LN_Neg	0.284
ING5	54	N6	LN_Neg	0.278
ING5	58	N1	LN_Neg	0.257
ING5	58	N2	LN_Neg	0.234
ING5	58	N3	LN_Neg	0.240
ING5	58	N6	LN_Neg	0.240
ING5	66	N1	LN_Neg	0.321
ING5	66	N2	LN_Neg	0.304
ING5	66	N3	LN_Neg	0.303
ING5	66	N6	LN_Neg	0.299
ING5	70	N1	LN_Neg	0.230
ING5	70	N2	LN_Neg	0.208
ING5	70	N3	LN_Neg	0.212
ING5	70	N6	LN_Neg	0.209
PAX6	133	N1	LN_Neg	0.109
PAX6	133	N2	LN_Neg	0.076
PAX6	133	N3	LN_Neg	0.207
PAX6	133	N6	LN_Neg	0.252
PAX6	136	N1	LN_Neg	0.363
PAX6	136	N2	LN_Neg	0.162
PAX6	136	N3	LN_Neg	0.349
PAX6	136	N6	LN_Neg	0.373
PAX6	142	N1	LN_Neg	0.088
PAX6	142	N2	LN_Neg	0.047
PAX6	142	N3	LN_Neg	0.225
PAX6	142	N6	LN_Neg	0.273
PAX6	151	N1	LN_Neg	0.096
PAX6	151	N2	LN_Neg	0.057
PAX6	151	N3	LN_Neg	0.292
PAX6	151	N6	LN_Neg	0.256
PAX6	169	N1	LN_Neg	0.112
PAX6	169	N2	LN_Neg	0.074
PAX6	169	N3	LN_Neg	0.304
PAX6	169	N6	LN_Neg	0.347
PAX6	193	N1	LN_Neg	0.289
PAX6	193	N2	LN_Neg	0.341
PAX6	193	N3	LN_Neg	0.339
PAX6	193	N6	LN_Neg	0.428
PAX6	202	N1	LN_Neg	0.562
PAX6	202	N2	LN_Neg	0.442
PAX6	202	N3	LN_Neg	0.389
PAX6	202	N6	LN_Neg	0.492
PAX6	230	N1	LN_Neg	0.513
PAX6	230	N2	LN_Neg	0.414
PAX6	230	N3	LN_Neg	0.316
PAX6	230	N6	LN_Neg	0.419
PAX6	232	N1	LN_Neg	0.299
PAX6	232	N2	LN_Neg	0.570
PAX6	232	N3	LN_Neg	0.319
PAX6	232	N6	LN_Neg	0.405
PAX6	245	N1	LN_Neg	0.353
PAX6	245	N2	LN_Neg	0.347
PAX6	245	N3	LN_Neg	0.198
PAX6	245	N6	LN_Neg	0.318
PAX6	261	N1	LN_Neg	0.138
PAX6	261	N2	LN_Neg	0.326
PAX6	261	N3	LN_Neg	0.222
PAX6	261	N6	LN_Neg	0.191
PAX6	265	N1	LN_Neg	0.259
PAX6	265	N2	LN_Neg	0.578
PAX6	265	N3	LN_Neg	0.294
PAX6	265	N6	LN_Neg	0.305
PAX6	268	N1	LN_Neg	0.073
PAX6	268	N2	LN_Neg	0.304
PAX6	268	N3	LN_Neg	0.132
PAX6	268	N6	LN_Neg	0.117
PTOV1-AS1	139	N1	LN_Neg	0.314
PTOV1-AS1	139	N2	LN_Neg	0.391
PTOV1-AS1	139	N3	LN_Neg	0.421
PTOV1-AS1	139	N6	LN_Neg	0.294
PTOV1-AS1	151	N1	LN_Neg	0.550
PTOV1-AS1	151	N2	LN_Neg	0.667
PTOV1-AS1	151	N3	LN_Neg	0.725
PTOV1-AS1	151	N6	LN_Neg	0.536
PTOV1-AS1	153	N1	LN_Neg	0.650
PTOV1-AS1	153	N2	LN_Neg	0.600
PTOV1-AS1	153	N3	LN_Neg	0.750
PTOV1-AS1	153	N6	LN_Neg	0.618
PTOV1-AS1	167	N1	LN_Neg	0.818
PTOV1-AS1	167	N2	LN_Neg	0.571
PTOV1-AS1	167	N3	LN_Neg	0.750
PTOV1-AS1	167	N6	LN_Neg	0.667
PTOV1-AS1	189	N1	LN_Neg	0.537
PTOV1-AS1	189	N2	LN_Neg	0.460
PTOV1-AS1	189	N3	LN_Neg	0.489
PTOV1-AS1	189	N6	LN_Neg	0.477
PTOV1-AS1	71	N1	LN_Neg	0.348
PTOV1-AS1	71	N2	LN_Neg	0.339
PTOV1-AS1	71	N3	LN_Neg	0.352
PTOV1-AS1	71	N6	LN_Neg	0.355
RASGRF2	103	N1	LN_Neg	0.029
RASGRF2	103	N2	LN_Neg	0.025
RASGRF2	103	N3	LN_Neg	0.173
RASGRF2	103	N6	LN_Neg	0.294
RASGRF2	106	N1	LN_Neg	0.037
RASGRF2	106	N2	LN_Neg	0.013
RASGRF2	106	N3	LN_Neg	0.195
RASGRF2	106	N6	LN_Neg	0.232
RASGRF2	109	N1	LN_Neg	0.050
RASGRF2	109	N2	LN_Neg	0.018
RASGRF2	109	N3	LN_Neg	0.182
RASGRF2	109	N6	LN_Neg	0.294
RASGRF2	121	N1	LN_Neg	0.039
RASGRF2	121	N2	LN_Neg	0.022
RASGRF2	121	N3	LN_Neg	0.220
RASGRF2	121	N6	LN_Neg	0.308
RASGRF2	125	N1	LN_Neg	0.075
RASGRF2	125	N2	LN_Neg	0.029
RASGRF2	125	N3	LN_Neg	0.208
RASGRF2	125	N6	LN_Neg	0.319
RASGRF2	130	N1	LN_Neg	0.034
RASGRF2	130	N2	LN_Neg	0.036
RASGRF2	130	N3	LN_Neg	0.168
RASGRF2	130	N6	LN_Neg	0.318
RASGRF2	132	N1	LN_Neg	0.032
RASGRF2	132	N2	LN_Neg	0.017
RASGRF2	132	N3	LN_Neg	0.109
RASGRF2	132	N6	LN_Neg	0.327
RASGRF2	150	N1	LN_Neg	0.198
RASGRF2	150	N2	LN_Neg	0.022
RASGRF2	150	N3	LN_Neg	0.276
RASGRF2	150	N6	LN_Neg	0.338
RASGRF2	152	N1	LN_Neg	0.183
RASGRF2	152	N2	LN_Neg	0.018
RASGRF2	152	N3	LN_Neg	0.264
RASGRF2	152	N6	LN_Neg	0.333
RASGRF2	154	N1	LN_Neg	0.194
RASGRF2	154	N2	LN_Neg	0.035
RASGRF2	154	N3	LN_Neg	0.278
RASGRF2	154	N6	LN_Neg	0.342
RASGRF2	165	N1	LN_Neg	0.213
RASGRF2	165	N2	LN_Neg	0.047
RASGRF2	165	N3	LN_Neg	0.305
RASGRF2	165	N6	LN_Neg	0.346
RASGRF2	167	N1	LN_Neg	0.198
RASGRF2	167	N2	LN_Neg	0.024
RASGRF2	167	N3	LN_Neg	0.289
RASGRF2	167	N6	LN_Neg	0.340
RASGRF2	185	N1	LN_Neg	0.075
RASGRF2	185	N2	LN_Neg	0.036
RASGRF2	185	N3	LN_Neg	0.276
RASGRF2	185	N6	LN_Neg	0.338
RASGRF2	188	N1	LN_Neg	0.181
RASGRF2	188	N2	LN_Neg	0.154
RASGRF2	188	N3	LN_Neg	0.281
RASGRF2	188	N6	LN_Neg	0.339
RASGRF2	76	N1	LN_Neg	0.079
RASGRF2	76	N2	LN_Neg	0.150
RASGRF2	76	N3	LN_Neg	0.284
RASGRF2	76	N6	LN_Neg	0.329
RASGRF2	80	N1	LN_Neg	0.070
RASGRF2	80	N2	LN_Neg	0.116
RASGRF2	80	N3	LN_Neg	0.245
RASGRF2	80	N6	LN_Neg	0.326
RASGRF2	84	N1	LN_Neg	0.044
RASGRF2	84	N2	LN_Neg	0.024
RASGRF2	84	N3	LN_Neg	0.195
RASGRF2	84	N6	LN_Neg	0.314
RASGRF2	88	N1	LN_Neg	0.046
RASGRF2	88	N2	LN_Neg	0.026
RASGRF2	88	N3	LN_Neg	0.196
RASGRF2	88	N6	LN_Neg	0.328
RASGRF2	90	N1	LN_Neg	0.087
RASGRF2	90	N2	LN_Neg	0.039
RASGRF2	90	N3	LN_Neg	0.271
RASGRF2	90	N6	LN_Neg	0.340
RHOF	111	N1	LN_Neg	0.243
RHOF	111	N2	LN_Neg	0.113
RHOF	111	N3	LN_Neg	0.062
RHOF	111	N6	LN_Neg	0.258
RHOF	130	N1	LN_Neg	0.212
RHOF	130	N2	LN_Neg	0.044
RHOF	130	N3	LN_Neg	0.027
RHOF	130	N6	LN_Neg	0.162
RHOF	138	N1	LN_Neg	0.449
RHOF	138	N2	LN_Neg	0.219
RHOF	138	N3	LN_Neg	0.138
RHOF	138	N6	LN_Neg	0.466
RHOF	143	N1	LN_Neg	0.295
RHOF	143	N2	LN_Neg	0.053
RHOF	143	N3	LN_Neg	0.016
RHOF	143	N6	LN_Neg	0.267
RHOF	151	N1	LN_Neg	0.463
RHOF	151	N2	LN_Neg	0.108
RHOF	151	N3	LN_Neg	0.050
RHOF	151	N6	LN_Neg	0.383
RHOF	155	N1	LN_Neg	0.456
RHOF	155	N2	LN_Neg	0.084
RHOF	155	N3	LN_Neg	0.044
RHOF	155	N6	LN_Neg	0.290
RHOF	163	N1	LN_Neg	0.392
RHOF	163	N2	LN_Neg	0.096
RHOF	163	N3	LN_Neg	0.026
RHOF	163	N6	LN_Neg	0.279
RHOF	169	N1	LN_Neg	0.258
RHOF	169	N2	LN_Neg	0.090
RHOF	169	N3	LN_Neg	0.028
RHOF	169	N6	LN_Neg	0.200
RHOF	174	N1	LN_Neg	0.363
RHOF	174	N2	LN_Neg	0.060
RHOF	174	N3	LN_Neg	0.033
RHOF	174	N6	LN_Neg	0.273
RHOF	191	N1	LN_Neg	0.076
RHOF	191	N2	LN_Neg	0.054
RHOF	191	N3	LN_Neg	0.025
RHOF	191	N6	LN_Neg	0.102
RHOF	217	N1	LN_Neg	0.247
RHOF	217	N2	LN_Neg	0.036
RHOF	217	N3	LN_Neg	0.020
RHOF	217	N6	LN_Neg	0.225
RHOF	224	N1	LN_Neg	0.413
RHOF	224	N2	LN_Neg	0.036
RHOF	224	N3	LN_Neg	0.019
RHOF	224	N6	LN_Neg	0.314
RHOF	241	N1	LN_Neg	0.443
RHOF	241	N2	LN_Neg	0.195
RHOF	241	N3	LN_Neg	0.061
RHOF	241	N6	LN_Neg	0.420
RHOF	246	N1	LN_Neg	0.404
RHOF	246	N2	LN_Neg	0.041
RHOF	246	N3	LN_Neg	0.019
RHOF	246	N6	LN_Neg	0.255
RHOF	258	N1	LN_Neg	0.140
RHOF	258	N2	LN_Neg	0.030
RHOF	258	N3	LN_Neg	0.007
RHOF	258	N6	LN_Neg	0.093
RHOF	85	N1	LN_Neg	0.257
RHOF	85	N2	LN_Neg	0.119
RHOF	85	N3	LN_Neg	0.051
RHOF	85	N6	LN_Neg	0.308
RHOF	90	N1	LN_Neg	0.202
RHOF	90	N2	LN_Neg	0.106
RHOF	90	N3	LN_Neg	0.045
RHOF	90	N6	LN_Neg	0.177
